# Supplementary material for: Functional alterations of the prefrontal circuit underlying cognitive aging in mice
Source: Nat Commun. 2023 Nov 9;14:7254. doi: 10.1038/s41467-023-43142-0 (PMC10636129; doi:10.1038/s41467-023-43142-0)
Supplement: Supplementary file 4 — Source Data [file 41467_2023_43142_MOESM4_ESM.xlsx]

## Sheet: Figure 1
Figure 1b	Daily sessions to criterion							Figure 1c	Correct rate (%)
	Young	gender	Middle age	gender	Advanced age	gender			Young	gender	Middle age	gender	Advanced age	gender
	21	m	45	m	43	f			70.4308	m	81.5377	m	68.0815	f
	20	m	32	m	32	f			63.3163	m	90.919	m	76.3101	f
	8	m	21	f	27	f			87.4813	m	73.9797	f	66.3564	f
	12	m	28	f	72	m			84.0489	m	94.5937	f	81.3462	m
	18	m	35	f	23	m			93.459	m	93.9016	f	77.5041	m
	34	m	37	m					96.7742	m	78.9582	m
	11	f	13	f					96.5368	f	87.7202	f
	25	f							92.1899	f
	32	f							72.7875	f
	15	f							80.7035	f
	14	f							93.4228	f

## Sheet: Figure 2
Figure 2e	Fraction of action-plan selective delay neurons(%)							Figure 2f	|SI|							Figure 2g	Decoding accuracy
	Early delay			Late delay					Early delay			Late delay					Young						Middle age						Advanced age
	Young	Middle age	Advanced age	Young	Middle age	Advanced age			Young	Middle age	Advanced age	Young	Middle age	Advanced age			Bsl	Smp	eDly	lDly	Fbc		Bsl	Smp	eDly	lDly	Fbc		Bsl	Smp	eDly	lDly	Fbc
	77.7778	28	13.8462	75.9259	12	41.5385			0.164089	0.112745	0.0912177	0.424	0.176471	0.148483			0.333333	1	1	1	1		0.333333	0.5	0.833333	1	1		0.5	0.666667	0.666667	0.833333	0.833333
	52.5424	37.931	14.8148	44.0678	34.4828	22.2222			0.0862222	0.0269608	0.133318	0.0460444	0.132353	0.162743			0.5	0.833333	1	1	1		0.666667	1	1	1	1		0.5	0.666667	0.666667	0.833333	0.666667
	54.2373	36.3636	12.5984	61.8644	54.5455	18.8976			0.0346667	0.311275	0.0357628	0.0172444	0.259804	0.084201			0.666667	1	1	1	1		0.666667	0.833333	1	0.666667	1		0.333333	0.833333	1	1	0.666667
	67.6923	13.7931	16.3934	53.8462	25.8621	31.9672			0.296889	0.183824	0.231553	0.326044	0.0490196	0.128565			0.5	1	1	1	1		0.666667	0.666667	0.5	0.666667	1		0.5	0.5	0.666667	0.666667	0.666667
	73.7705	3.33333	10.8696	59.0164	13.3333	9.78261			0.199644	0.0220588	0.0466274	0.301333	0.0122549	0.0289724			0.5	0.833333	1	1	1		0.5	0.666667	0.833333	0.833333	1		0.333333	0.5	0.666667	0.833333	0.666667
	13.3333	17.9487	14.433	30	15.3846	14.433			0.281422	0.0637255	0.0688094	0.303467	0.0122549	0.129018			0.833333	0.666667	0.833333	1	1		0.333333	0.5	0.5	0.833333	1		0.833333	0.833333	0.666667	0.666667	0.833333
	29.4118	18.3333	20	22.0588	39.1667	43.3333			0.339733	0.0980392	0.168176	0.1712	0.0661765	0.317112			0.666667	0.833333	1	1	1		1	0.833333	0.833333	1	0.833333		0.333333	0.5	0.833333	0.833333	1
	41.6667	22.7273	7.14286	58.3333	27.2727	20.4082			0.132444	0.0563725	0.129923	0.247289	0.0196078	0.156406			0.5	0.833333	0.833333	1	1		0.5	0.5	0.5	1	1		0.333333	0.333333	0.333333	0.666667	0.833333
	58.1818	23.6111	21.875	61.8182	25	10.4167			0.235556	0.316176	0.073789	0.159111	0.25	0.0432322			0.166667	1	1	1	1		0.333333	0.666667	0.833333	0.833333	0.833333		0.5	0.5	0.666667	0.833333	0.833333
	48.0769	4.7619	30	40.3846	19.0476	28			0.214222	0.129902	0.00814848	0.134578	0.0686275	0.0310095			0.333333	0.666667	1	1	1		0.5	1	1	0.666667	1		0.666667	0.666667	0.666667	1	0.833333
	51.4851	36.8421		52.4752	42.1053				0.716978	0.122549	0.255998	0.596444	0.00735294	0.336351			0.5	0.5	1	1	1		0.5	0.833333	1	1	1		0.833333	0.666667	0.666667	0.833333	0.833333
	20.6107	90.4762		20.6107	80.9524				0.5744	0.394608	0.0210502	0.649778	0.29902	0.0550023			0.333333	1	1	1	1		1	0.833333	1	1	0.833333		0.833333	1	1	0.833333	1
	12.9032	28.9474		12.0968	40.7895				0.1936	0.330882	0.0574921	0.0435556	0.107843	0.0147125			0.333333	1	1	1	1		0.333333	0.666667	1	0.666667	0.833333		0.5	0.333333	0.833333	1	1
	28.8288	41.3043		40.5405	43.4783				0.3856	0.57598	0.166818	0.651911	0.183824	0.275917			0.833333	0.833333	1	1	1		0.333333	0.666667	0.833333	1	1		0.666667	0.666667	0.5	1	0.5
	47.0085			41.8803					0.306667	0.232843	0.140788	0.0730667	0.377451	0.229968			0.833333	0.833333	1	1	1		0.166667	0.5	0.833333	0.833333	1		0.333333	0.5	0.666667	1	1
	52.2727			63.6364					0.0837333	0.313725	0.105251	0.279289	0.198529	0.0359891			0	0.833333	1	1	1		0.666667	1	0.833333	0.833333	1		0.666667	0.5	0.5	0.833333	1
	63.4615			78.8462					0.744711	0.186275	0.0891806	0.819022	0.00490196	0.0126754			0.666667	0.833333	1	1	1		0.666667	1	1	1	1		0.333333	0.666667	0.666667	0.833333	1
	24.8175			22.6277					0.2224	0.580882	0.104572	0.259733	0.517157	0.0291987			0.666667	0.833333	1	1	1		0.5	0.5	1	0.833333	1		0.333333	0.333333	0.5	0.833333	0.666667
	22.5352			51.4085					0.220267	0.159314	0.254414	0.387022	0.0808824	0.409009			0.5	1	1	1	1		0.666667	0.833333	0.833333	0.833333	1		0.5	0.5	0.5	0.666667	1
	34.8837			34.1085					0.210667	0.0343137	0.0595292	0.179733	0.17402	0.196243			0.333333	0.666667	1	1	1		0.833333	1	1	1	1		0.166667	0.333333	0.5	0.833333	0.833333
	35.6589			40.3101					0.0990222	0.428922	0.0416478	0.0862222	0.502451	0.0629244			0.666667	0.666667	1	1	1		0.666667	0.666667	0.666667	0.833333	0.833333		0.5	0.666667	0.833333	0.666667	0.5
	26.6187			57.554					0.241244	0.0759804	0.166591	0.467733	0.0833333	0.220462			0.333333	0.666667	1	1	1		0.666667	1	1	1	1		0.5	0.5	0.666667	1	1
	35.5072			62.3188					0.665422	0.0661765	0.0692621	0.498667	0.0931373	0.147352			0.166667	1	1	1	1		0.333333	0.5	1	0.833333	1		0.333333	0.5	0.666667	0.833333	0.833333
									0.0140444	0.156863	0.0131281	0.117867	0.191176	0.000452694			0.5	0.666667	1	1	1		0.833333	0.833333	1	0.833333	1		0.5	0.666667	0.833333	0.833333	1
									0.526756	0.0441176	0.0153916	0.707022	0.0147059	0.0400634			0.5	0.833333	1	0.833333	0.833333		0.833333	0.833333	0.833333	1	1		0.333333	0.5	0.5	0.833333	1
									0.838222	0.0961697	0.0511544	0.936711	0.0869637	0.156406			0.166667	0.666667	1	1	1		0.5	0.666667	0.833333	1	1		0	0.166667	0.5	0.666667	0.833333
									0.0844444	0.0652639	0.0805794	0.170844	0.0932106	0.0151652			0.333333	0.666667	1	1	1		0.666667	0.833333	0.833333	0.833333	1		0.333333	0.166667	0.833333	0.833333	1
									0.862044	0.0152885	0.0769579	0.903289	0.00937038	0.159122			0.5	0.833333	1	1	1		0.166667	0.666667	0.833333	1	1		0.333333	0	0.5	0.5	0.666667
									0.507556	0.337498	0.000452694	0.833956	0.134638	0.25962			0.666667	1	1	1	1		0.166667	0.833333	1	1	1		0.666667	0.833333	1	1	0.833333
									0.613511	0.0872925	0.127207	0.536	0.306592	0.312359			0.333333	0.666667	1	1	1		0.333333	0.5	1	1	1		0.333333	0.5	1	0.833333	1
									0.799111	0.251356	0.184473	0.687111	0.283248	0.191716			0.833333	1	1	1	1		0.5	0.666667	0.5	1	1		0.333333	0.333333	0.5	0.833333	1
									0.724444	0.26648	0.0909914	0.853156	0.0909091	0.162064			0.833333	1	1	1	1		0.5	0.5	1	1	1		0.666667	0.833333	1	1	0.833333
									0.318756	0.321387	0.150521	0.3232	0.0771001	0.102535			0.333333	0.833333	1	1	0.833333		0.666667	0.833333	1	1	1		0.5	0.833333	0.666667	1	0.833333
									0.7376	0.420681	0.110457	0.882667	0.571922	0.090086			0.333333	0.833333	1	1	0.833333		0.5	0.666667	1	1	1		0.333333	0.5	1	0.833333	1
									0.465956	0.319415	0.0491172	0.178667	0.253329	0.016297			0.333333	0.833333	1	1	1		0.666667	0.5	0.5	0.833333	1		0.333333	0.833333	0.833333	0.666667	1
									0.592533	0.162584	0.00656406	0.744711	0.24774	0.0430059			0.666667	1	1	1	1		0.5	0.5	0.666667	0.833333	0.833333		0.666667	0.833333	1	0.666667	1
									0.109867	0.47493	0.0454957	0.243556	0.56436	0.0930285			0.5	0.833333	1	1	1		0.666667	0.5	0.666667	0.833333	1		0.833333	0.833333	0.833333	0.833333	0.666667
									0.580444	0.794838	0.00452694	0.140267	0.817853	0.0119964			0.5	0.833333	1	1	1		0.833333	0.833333	1	1	1		0.5	0.5	0.666667	0.666667	0.833333
									0.479822	0.530824	0.0348574	0.341867	0.371363	0.0595292			0.5	1	0.833333	1	0.833333		0.833333	0.833333	0.833333	1	1		0.5	0.166667	1	1	0.833333
									0.335467	0.057373	0.0479855	0.404089	0.0629624	0.173834			0.666667	1	1	1	1		0.5	0.5	0.833333	0.833333	1		0.5	0.666667	0.5	0.833333	1
									0.875911	0.738616	0.00271616	0.909333	0.259247	0.0633771			0.666667	1	1	1	1		0.666667	1	1	1	1		0.333333	0.5	0.5	0.666667	0.5
									0.433244	0.0225218	0.118153	0.517867	0.0379747	0.171118			1	1	1	1	1		0.666667	0.833333	0.833333	1	1		0.333333	0.666667	0.833333	0.666667	1
									0.118933	0.16653	0.112947	0.197689	0.169489	0.0993662			0.333333	0.833333	1	1	1		0.166667	0.5	0.833333	0.833333	1		0.5	0.5	0.5	0.666667	0.833333
									0.207822	0.0642775	0.106609	0.253689	0.192175	0.17723			0.5	0.666667	0.833333	0.833333	0.833333		0.666667	0.666667	1	1	1		0.666667	0.833333	1	0.833333	0.833333
									0.864533	0.424297	0.0468538	0.948444	0.204011	0.00452694			0.5	0.833333	0.833333	1	1		0.666667	0.833333	1	1	1		0.166667	0.5	0.833333	0.833333	1
									0.705244	0.35854	0.00135808	0.9296	0.663324	0.00135808			0.333333	1	0.833333	0.833333	1		0.166667	0.666667	1	1	1		0.333333	0.5	0.666667	0.666667	0.833333
									0.780267	0.0366595	0.0531915	0.8688	0.106691	0.177003			0.666667	1	1	1	1		0.666667	0.833333	0.833333	1	1		0.333333	0.333333	0.666667	0.666667	0.5
									0.692089	0.00838402	0.156179	0.876978	0.026796	0.238117			0.333333	0.833333	1	1	1		0.5	0.833333	0.833333	1	1		1	0.833333	1	1	1
									0.443556	0.0642775	0.0291987	0.694578	0.0912379	0.117927			0.333333	0.833333	1	1	1		0.333333	0.5	0.666667	0.833333	1		0.666667	0.666667	0.833333	0.666667	1
									0.756444	0.108992	0.0350837	0.880178	0.338813	0.0955183			0.333333	0.833333	1	1	1		0.666667	0.833333	1	0.833333	1		0.833333	1	1	1	0.833333
									0.318756	0.132336	0.0156179	0.272533	0.38287	0.153689			0.5	0.833333	1	1	1		0.333333	0.666667	1	1	1		0.166667	0.333333	0.5	0.833333	1
									0.980089	0.153378	0.168176	0.998578	0.462765	0.244002			0	1	1	1	1		0.833333	0.833333	1	1	1		0.5	0.833333	0.833333	1	1
									0.104	0.324018	0.0464011	0.272889	0.00805524	0.166365			0.5	0.833333	1	1	1		0.833333	0.5	0.5	0.666667	1		0.5	0.166667	0.666667	0.666667	1
									0.763911	0.34769	0.194432	0.656178	0.357554	0.241738			0.666667	0.833333	1	1	1		0.333333	0.666667	0.833333	0.833333	1		0	0.5	0.5	0.666667	0.833333
									0.31383	0.192832	0.0556813	0.30164	0.190531	0.0645088			0.5	1	1	1	1		0.333333	0.333333	0.666667	0.833333	1		0.666667	0.5	0.333333	0.666667	0.666667
									0.305629	0.320072	0.124491	0.0722518	0.0169324	0.117248			0.333333	1	1	1	1		0.333333	0.666667	1	1	1		0.666667	0.833333	0.833333	1	0.833333
									0.0620567	0.19086	0.118606	0.0806738	0.0994575	0.254866			0.166667	0.666667	0.833333	0.666667	1		0	0.5	1	1	1		0.166667	0.166667	0.833333	0.833333	0.833333
									0.29898	0.128391	0.123359	0.289007	0.00641131	0.26641			0.5	1	1	1	1		0.333333	0.5	0.833333	0.833333	1		0.666667	1	0.833333	0.833333	0.833333
									0.398715	0.0478382	0.0896333	0.261746	0.0100279	0.360344			0.666667	0.833333	1	1	1		0.333333	0.666667	0.833333	1	1		0.5	0.666667	0.833333	0.833333	0.833333
									0.23648	0.221108	0.00746944	0.175975	0.0601677	0.0903124			0.5	0.833333	1	1	1		0.5	0.5	0.833333	0.833333	1		0.666667	0.833333	0.666667	0.833333	0.666667
									0.121897	0.000493178	0.175192	0.168883	0.0310702	0.310321			0.833333	0.833333	1	1	1		0.833333	0.666667	1	1	1		0.666667	1	0.666667	0.833333	1
									0.287234	0.0840046	0.0226347	0.212544	0.0764425	0.0497963			0.833333	0.833333	1	1	1		0.5	0.666667	0.833333	0.833333	1		0.166667	0.166667	0.333333	0.5	0.833333
									0.0957447	0.340457	0.0697148	0.153147	0.0136446	0.0688094			0.5	1	1	1	1		0.5	0.833333	1	1	1		0.333333	0.666667	0.666667	1	0.833333
									0.0412234	0.464409	0.422816	0.0636082	0.265165	0.320507			0.666667	1	1	1	1		0.166667	0.833333	0.833333	1	1		0.333333	0.5	0.666667	0.666667	1
									0.0871011	0.0583594	0.118832	0.0279255	0.0774289	0.23608			0.833333	1	1	1	1		0.666667	0.833333	1	1	1		0.5	0.5	0.5	1	0.833333
									0.247119	0.00180832	0.0146025	0.102837	0.148775	0.0535425			0.5	0.5	1	1	1		0.833333	0.833333	0.833333	0.833333	1		0.166667	0.333333	0.666667	0.833333	0.833333
									0.056516	0.026796	0.0648999	0.138076	0.167845	0.106544			0.166667	1	1	1	1		0.833333	0.666667	1	1	1		0.666667	0.666667	0.833333	1	0.833333
									0.0746897	0.0941969	0.0905895	0.095523	0.00197271	0.0881558			0.5	0.833333	1	1	1		0.5	0.666667	1	1	1		0.166667	0.333333	0.833333	1	0.833333
									0.0447695	0.0290975	0.0767983	0.0944149	0.0248233	0.0575987			0.666667	1	0.833333	1	1		0.333333	0.5	0.5	0.833333	1		0.333333	0.5	0.833333	0.833333	1
									0.294105	0.157324	0.106544	0.0177305	0.0521124	0.01947			0.5	1	1	1	1		0.666667	0.833333	0.666667	0.666667	1		0.5	0.833333	0.833333	0.666667	1
									0.469637	0.184613	0.003245	0.338209	0.0738123	0.0935641			0.166667	0.666667	1	1	1		0.333333	0.666667	0.666667	1	1		0.333333	0.5	0.833333	1	0.833333
									0.0839982	0.0596745	0.0884262	0.258865	0.0774289	0.0127096			0.666667	1	1	1	1		0.666667	0.5	0.666667	1	1		0.5	0.666667	0.833333	0.833333	0.833333
									0.374557	0.122801	0.164684	0.57336	0.0317278	0.0484045			0.833333	0.666667	1	1	1		0.5	0.833333	0.833333	1	1		0.833333	1	0.833333	1	0.833333
									0.755984	0.0438928	0.0700379	0.0782358	0.092553	0.240671			0.5	1	1	1	1		0.5	0.5	0.666667	0.833333	0.833333		0.666667	1	0.833333	0.666667	1
									0.118351	0.271741	0.170092	0.0500887	0.657406	0.223905			0.833333	1	1	1	1		0.5	0.833333	1	1	1		0.166667	0.5	0.333333	0.833333	0.666667
									0.0292553	0.0381391	0.154949	0.00842199	0.12461	0.193618			0.333333	0.833333	1	0.833333	1		0.333333	0.5	0.833333	0.833333	1		0.666667	0.833333	0.666667	0.666667	0.833333
									0.193706	0.0815387	0.18172	0.0268174	0.104882	0.290968			0.333333	1	1	1	1		0.833333	1	1	1	1		0.666667	0.5	0.666667	1	1
									0.220523	0.00805524	0.135479	0.0323582	0.209272	0.0962683			0	0.666667	1	1	1		0.166667	0.5	0.833333	1	1		0.5	0.666667	0.833333	0.666667	0.666667
									0.249335	0.0655926	0.290968	0.157137	0.0494822	0.0757166			0.5	1	0.833333	1	1		0.166667	0.333333	0.5	1	1		0.666667	0.333333	0.666667	1	1
									0.472296	0.126418	0.0197404	0.106383	0.0595101	0.00351541			0.666667	0.833333	1	1	1		0.333333	0.666667	0.833333	1	1		0.666667	0.833333	0.5	0.833333	0.833333
									0.0110816	0.0807168	0.124392	0.0620567	0.0606609	0.0703083			0.666667	0.666667	0.666667	1	1		0.666667	0.5	0.666667	1	0.833333		0.166667	0.5	0.5	0.5	0.333333
									0.34109	0.00969916	0.0300162	0.191268	0.0968272	0.0386696			0.666667	0.833333	1	1	1		0.333333	0.833333	1	1	1		0.833333	0.833333	0.833333	0.833333	0.833333
									0.216312	0.259576	0.0667929	0.123227	0.0577018	0.120335			0.666667	0.833333	1	1	1		0.166667	0.666667	0.833333	0.833333	1		0.666667	1	0.666667	0.833333	0.833333
									0.0274823	0.352197	0.0722012	0.257314	0.0867265	0.0995133			0.333333	0.833333	1	1	1		0.833333	0.833333	1	1	1		0.666667	0.333333	0.666667	1	0.666667
									0.139184	0.484702	0.141428	0.109043	0.617667	0.104381			0.666667	0.833333	1	1	1		0.333333	0.666667	0.833333	0.666667	1		0.833333	0.833333	0.5	0.833333	0.833333
									0.0230496	0.108351	0.131422	0.0631649	0.251898	0.202542			0.833333	0.833333	0.833333	1	1		0.166667	0.5	0.666667	0.833333	1		1	0.833333	0.833333	0.833333	1
									0.0534131	0.0835059	0.0375879	0.147163	0.0770646	0.0278529			0.833333	1	1	1	1		0.333333	0.833333	1	1	1		0.666667	0.666667	0.666667	0.833333	0.833333
									0.606383	0.10789	0.00297458	0.248005	0.0563607	0.029205			0.5	0.666667	1	1	1		0.333333	0.666667	0.833333	0.833333	1		0.333333	0.333333	1	0.833333	0.833333
									0.112145	0.0453186	0.249865	0.060727	0.118933	0.298269			0.5	0.666667	1	1	1		0.5	0.5	0.833333	1	1		0.666667	0.833333	0.833333	0.833333	1
									0.0507535	0.00529101	0.0903191	0.0308067	0.0821256	0.141969			0.5	1	1	1	1		0.333333	0.833333	0.833333	1	1		0.666667	1	1	1	0.833333
									0.452128	0.181965	0.167658	0.18883	0.0480791	0.180638			0.5	0.833333	1	1	1		0.5	0.666667	0.833333	0.833333	1		0.5	0.833333	0.833333	1	1
									0.738475	0.259259	0.11682	0.126773	0.248217	0.092212			0.666667	0.666667	1	1	1		0.333333	0.666667	0.666667	1	1		0.666667	0.5	0.5	0.666667	1
									0.281472	0.161261	0.0224446	0.125887	0.0968484	0.00243375			0.5	0.833333	1	1	1		0.5	0.833333	1	1	1		0.5	1	1	0.666667	0.833333
									0.0534131	0.188866	0.0643591	0.120124	0.178744	0.0108167			0.833333	0.666667	1	1	1		0.666667	0.5	0.666667	1	1		0.166667	0.166667	0.5	0.666667	0.833333
									0.0558511	0.52381	0.0229854	0.106826	0.704164	0.0335316			0.833333	1	1	1	1		0.333333	0.5	0.666667	1	1		0.5	0.666667	0.666667	0.833333	0.666667
									0.219415	0.154819	0.0962683	0.146941	0.120773	0.0121687			0.666667	1	1	1	1		0.166667	0.166667	0.833333	1	1		0.333333	0.666667	0.833333	1	1
									0.140514	0.0402576	0.232558	0.315381	0.289165	0.18199			0.666667	0.833333	1	1	1		0.5	0.833333	0.833333	1	1		0.666667	0.833333	1	1	0.833333
									0.995789	0.417989	0.0446187	0.142952	0.277203	0.0100054			0.666667	1	1	1	1		0.5	0.5	0.833333	1	1		0.5	0.666667	0.833333	0.833333	0.833333
									0.0844415	0.201748	0.0862628	0.0585106	0.252358	0.124121			0.333333	0.833333	1	1	1		0.833333	1	1	0.833333	1		0.833333	0.666667	0.666667	0.833333	1
									0.845523	0.0821256	0.0770687	0.704566	0.0269151	0.167929			0.333333	0.833333	1	1	1		0.833333	0.833333	0.833333	1	1		0.833333	1	1	1	1
									0.26086	0.00851162	0.122769	0.167775	0.192086	0.085722
									0.0598404	0.223372	0.116549	0.0848848	0.235335	0.105192
									0.152482	0.277663	0.151974	0.0935284	0.198068	0.120335
									0.27305	0.417529	0.192537	0.0871011	0.179204	0.0154137
									0.0283688	0.0890269	0.00811249	0.178191	0.00943179	0.0484045
									0.270833	0.0609616	0.00243375	0.20789	0.481481	0.0151433
									0.121676	0.0324362	0.111682	0.171764	0.152979	0.259059
									0.27859	0.0135726	0.144673	0.0263741	0.149298	0.262034
									0.113918	0.0733839	0.00811249	0.273715	0.117092	0.153867
									0.361924	0.445595	0.000270416	0.428413	0.477801	0.03245
									0.277482	0.120773	0.00594916	0.210771	0.110651	0.0273121
									0.414007	0.176904	0.134938	0.0935284	0.363699	0.326393
									0.113475	0.0835059	0.267442	0.286348	0.235335	0.4159
									0.295878	0.0181735	0.0676041	0.26352	0.196687	0.0197404
									0.605496	0.181504	0.055165	0.323138	0.123994	0.0643591
									0.650709	0.0310559	0.0868037	0.0941933	0.258799	0.00108167
									0.0503103	0.322291	0.0654408	0.215647	0.231654	0.063007
									0.0467642	0.374281	0.095457	0.0780142	0.0457787	0.124662
									0.457668	0.142857	0.0473229	0.194371	0.139176	0.0521904
									0.00598404	0.0531401	0.177123	0.471631	0.227973	0.264467
									0.159574	0.345756	0.104651	0.0179521	0.202208	0.00378583
									0.21875	0.138716	0.0740941	0.142066	0.101909	0.0473229
									0.165559	0.141937	0.286641	0.245346	0.00207039	0.442942
									0.23094	0.397285	0.152244	0.14406	0.612606	0.182261
									0.213874	0.0269151	0.141969	0.141622	0.233494	0.105733
									0.670878	0.00207039	0.189292	0.371232	0.0448585	0.360195
									0.444149	0.462618	0.0335316	0.20656	0.136416	0.107085
									0.106383	0.047159	0.0229854	0.153369	0.10743	0.138724
									0.170878	0.162641	0.0684154	0.268174	0.417529	0.0524608
									0.0580674	0.0480791	0.118442	0.264406	0.214631	0.13629
									0.0587323	0.240856	0.214981	0.219193	0.348976	0.00108167
									0.103059	0.0255349	0.0294754	0.0846631	0.323211	0.0941049
									0.60328	0.0724638	0.00135208	0.0939716	0.0338164	0.0976203
									0.269947	0.594203	0.0197404	0.146941	0.592363	0.00108167
									0.03125	0.0347366	0.141428	0.169326	0.541753	0.0383991
									0.268395	0.251898	0.106814	0.18883	0.601104	0.138994
									0.095523	0.224753	0.110059	0.0935284	0.251438	0.127637
									0.138076	0.235335	0.00216333	0.231605	0.114792	0.0186587
									0.130098	0.172303	0.0608437	0.0806738	0.431792	0.0832883
									0.301197	0.0434783	0.0586804	0.351729	0.207269	0.12331
									0.281693	0.119393	0.318551	0.0279255	0.0508397	0.284478
									0.00576241	0.220612	0.138453	0.119459	0.554175	0.0784208
									0.157358	0.323671	0.339102	0.243351	0.332873	0.466198
									0.275488	0.877157	0.255003	0.0390071	0.456177	0.0497566
									0.329566	0.0784449	0.18848	0.00509752	0.342995	0.106814
									0.193484	0.246377	0.029205	0.171764	0.479181	0.0546241
									0.1332	0.0112721	0.0631127	0.0070922	0.357258	0.0459559
									0.0452128	0.0614217	0.0398284	0.0591755	0.139637	0.141544
									0.894725	0.284564	0.216912	0.690603	0.0701633	0.253676
									0.300532	0.15666	0.0796569	0.250665	0.441454	0.0759804
									0.124778	0.0402576	0.0716912	0.257535	0.456637	0.166054
									0.421764	0.0816655	0.213235	0.197473	0.162181	0.28125
									0.000221631	0.0301357	0.106618	0.216977	0.319071	0.177696
									0.462101	0.224753	0.0625	0.421099	0.351277	0.0974265
									0.251773	0.548194	0.109681	0.0197252	0.491143	0.0968137
									0.0691489	0.0784449	0.0404412	0.275488	0.0793651	0.0330882
									0.363918	0.339775	0.0104167	0.145612	0.247297	0.0661765
									0.120789	0.246377	0.0814951	0.14273	0.488843	0.0582108
									0.1168	0.152059	0.0784314	0.365913	0.385783	0.112745
									0.720523	0.0140327	0.0435049	0.184619	0.312629	0.11152
									0.118794	0.0505747	0.0894608	0.330452	0.0189655	0.226103
									0.0906472	0.0396552	0.123162	0.148493	0.0109195	0.0796569
									0.151374	0.00862069	0.0551471	0.0862145	0.0637931	0.033701
									0.243794	0.314943	0.170956	0.112589	0.379885	0.23223
									0.106826	0.0241379	0.0747549	0.027039	0.083908	0.123775
									0.0713652	0.135632	0.219975	0.214539	0.091954	0.178309
									0.0293661	0.0942529	0.0367647	0.0820035	0.277011	0.000612745
									0.27039	0.0637931	0.0502451	0.216312	0.104598	0.0796569
									0.00443262	0.183333	0.0667892	0.223183	0.216092	0.0796569
									0.0288121	0.0609195	0.0110294	0.294991	0.00402299	0.0183824
									0.20656	0.108046	0.278186	0.107713	0.0563218	0.256127
									0.279034	0.143966	0.00367647	0.0536348	0.107184	0.0067402
									0.0660066	0.150575	0.0772059	0.25529	0.186782	0.0128676
									0.00931858	0.115517	0.00857843	0.196273	0.118966	0.0183824
									0.115123	0.0637931	0.25	0.0856144	0.0103448	0.302696
									0.141526	0.212644	0.0894608	0.287323	0.0413793	0.219363
									0.324015	0.155172	0.0116422	0.364395	0.0655172	0.0606618
									0.415259	0.0632184	0.0275735	0.170258	0.0942529	0.0251225
									0.217822	0.204023	0.00980392	0.151427	0.313218	0.0845588
									0.0304795	0.045977	0.270221	0.163658	0.167816	0.373775
									0.222093	0.0522989	0.136029	0.124054	0.192529	0.183824
									0.341487	0.0764368	0.0220588	0.259367	0.441379	0.0802696
									0.330227	0.141954	0.183824	0.318579	0.209195	0.162377
									0.0291206	0.0155172	0.0300245	0.0780431	0.195977	0.0324755
									0.24966	0.0482759	0.314338	0.192972	0.109195	0.286765
									0.0675597	0.0971264	0.235294	0.45894	0.045977	0.129289
									0.0432926	0.0252874	0.102941	0.291206	0.0258621	0.161765
									0.0535818	0.111494	0.163603	0.0052417	0.11954	0.254289
									0.150456	0.148276	0.0686275	0.500679	0.236207	0.0490196
									0.0638711	0.0511494	0.0428922	0.30596	0.0454023	0.143382
									0.0166958	0.0971264	0.0569853	0.101534	0.0436782	0.0772059
									0.239759	0.066092	0.205882	0.0696952	0.0643678	0.284926
									0.353135	0.101724	0.0655637	0.400893	0.0844828	0.0533088
									0.128325	0.141954	0	0.0250437	0.139655	0.102328
									0.343428	0.00804598	0.171569	0.038245	0.0718391	0.190564
									0.285187	0.0925287	0.00919118	0.194914	0.522989	0.0545343
									0.105028	0.0603448	0.581495	0.292565	0.0155172	0.54902
									0.0163075	0.111494	0.10723	0.344593	0.112644	0.184436
									0.0974568	0.35977	0.0416667	0.400699	0.247126	0.0134804
									0.158028	0.0735632	0.0447304	0.200738	0.0310345	0.0490196
									0.122306	0.0321839	0.0257353	0.0894972	0.241379	0.0618873
									0.348864	0.171839	0.0134804	0.258202	0.474138	0.0220588
									0.423219	0.0367816	0.0140931	0.0238789	0.1	0.0710784
									0.303825	0.240805	0.000612745	0.278587	0.479885	0.0974265
									0.469812	0.228736	0.036152	0.107552	0.137931	0.123162
									0.11027	0.0545977	0.121936	0.096292	0.485632	0.156863
									0.00660066	0.239655	0.153799	0.18113	0.133908	0.0925245
									0.339546	0.0781609	0.0741422	0.0211609	0.127011	0.41299
									0.370705	0.363218	0.153186	0.300136	0.335057	0.146446
									0.0132013	0.106897	0.0067402	0.103475	0.179885	0.104167
									0.019802	0.123563	0.0551471	0.046787	0.0793103	0.0153186
									0.0894001	0.120115	0.0514706	0.0429043	0.356897	0.0563725
									0.883906	0.152299	0.110907	0.228888	0.136782	0.11152
									0.621239	0.216667	0.133578	0.0838672	0.124713	0.221814
									0.374879	0.259195	0.0759804	0.262667	0.190805	0.0324755
									0.25995	0.187931	0.114583	0.0120365	0.144253	0.178309
									0.118035	0.000574713	0.26348	0.188313	0.204023	0.321078
									0.0947389	0.107471	0.0667892	0.0149486	0.0465517	0.163603
									0.0106775	0.0376955	0.0710784	0.111435	0.0054321	0.0625
									0.0960978	0.0386831	0.0870098	0.250243	0.0488889	0.216299
									0.620656	0.0587654	0.199142	0.0696952	0.0554733	0.197917
									0.137837	0.163128	0.00612745	0.339934	0.179588	0.0343137
									0.195108	0.0459259	0.0177696	0.0487284	0.0643621	0.0661765
									0.108134	0.0103704	0.0202206	0.102699	0.0018107	0.0925245
									0.129684	0.169053	0.338235	0.132207	0.106831	0.229167
									0.236847	0.199012	0.0067402	0.0384391	0.17465	0.0281863
									0.0151427	0.00148148	0.237132	0.327897	0.0966255	0.34375
									0.298195	0.106831	0.0428922	0.103378	0.065679	0.162377
									0.899825	0.0999177	0.171569	0.667249	0.0139918	0.0723039
									0.396428	0.103539	0.0692402	0.0714424	0.143704	0.0367647
									0.252184	0.0199177	0.14277	0.435644	0.0795062	0.16973
									0.056688	0.0442798	0.0465686	0.221122	0.0373663	0.125
									0.460881	0.0712757	0.0716912	0.0496991	0.293169	0.0729167
									0.251602	0.0844444	0.00428922	0.182489	0.101564	0.0398284
									0.660648	0.0449383	0.121324	0.415065	0.109136	0.123775
									0.857698	0.114733	0.0140931	0.479324	0.111111	0.0698529
									0.358183	0.122963	0.0245098	0.540478	0.203292	0.0343137
									0.825665	0.0162963	0.0667892	0.461852	0.0722634	0.0165441
									0.245583	0.050535	0.0857843	0.357406	0.0327572	0.194853
									0.380703	0.04	0.0612745	0.0799845	0.0538272	0.102328
									0.0526111	0.0449383	0.145833	0.1722	0.135144	0.0545343
									0.119394	0.11144	0.0459559	0.0236847	0.165103	0.0189951
									0.260726	0.0353909	0.346814	0.0960978	0.0212346	0.516544
									0.375267	0.143704	0.235294	0.0854203	0.0528395	0.319853
									0.383421	0.138765	0.0643382	0.280722	0.0106996	0.139093
									0.229276	0.094321	0.135417	0.401475	0.0314403	0.00612745
									0.375655	0.0439506	0.00245098	0.235294	0.0995885	0.03125
									0.612308	0.180576	0.0968137	0.127742	0.129547	0.0894608
									0.0485343	0.0693069	0.180147	0.170646	0.0225671	0.169118
									0.143856	0.176701	0.0539216	0.318773	0.027919	0.0851716
									0.101534	0.000267594	0.0980392	0.231411	0.093212	0.122549
									0.043875	0.175809	0.0465686	0.284411	0.164392	0.0955882
									0.194331	0.182767	0.0140931	0.176859	0.103381	0.00735294
									0.0784314	0.0685933	0.0667892	0.227334	0.182945	0.119485
									0.559309	0.0603871	0.141544	0.408853	0.0293462	0.285539
									0.138031	0.0106146	0.0159314	0.436032	0.100348	0.207108
									0.413318	0.0726965	0.233456	0.122889	0.123539	0.258578
									0.167929	0.0557488	0.026348	0.268297	0.1057	0.00183824
									0.480683	0.154937	0.0428922	0.370414	0.0775132	0.166054
									0.00757135	0.045045	0.0159314	0.192584	0.0284542	0.057598
									0.135314	0.0368388	0.0459559	0.331295	0.0218535	0.162377
									0.292176	0.00704665	0.221814	0.1755	0.04005	0.0189951
									0.0529994	0.064847	0.102941	0.0337798	0.0817947	0.125
									0.123471	0.027027	0.112132	0.310425	0.0427259	0.135417
									0.821588	0.0796539	0.0330882	0.423995	0.136384	0.202206
									0.626674	0.0250647	0.136642	0.528053	0.065739	0.228554
									0.00776548	0.12122	0.211397	0.242477	0.0891089	0.320466
									0.311202	0.00668986	0.145221	0.235877	0.0186424	0.172181
									0.110755	0.045937	0.0533088	0.0506698	0.0304166	0.103554
									0.0813434	0.0298814	0.121324	0.124054	0.0546784	0.134804
									0.00232964	0.0268486	0.0919118	0.565715	0.086433	0.145221
									0.160163	0.107305	0.101716	0.243836	0.0275622	0.231005
									0.350806	0.00900901	0.0318627	0.569792	0.119436	0.134191
									0.122889	0.104808	0.177677	0.0685304	0.103024	0.0720965
									0.411571	0.0983855	0.0651584	0.786643	0.107484	0.0512821
									0.271792	0.0393364	0.163801	0.0792079	0.124075	0.231674
									0.0323238	0.0530729	0.0205128	0.0384391	0.133351	0.373152
									0.912056	0.186692	0.184012	0.279169	0.166711	0.310106
									0.258008	0.093212	0.0898944	0.266356	0.037374	0.0624434
									0.288488	0.0908929	0.0120664	0.116482	0.154224	0.0467572
									0.266162	0.0521809	0.0271493	0.173947	0.0812595	0.0817496
									0.187536	0.0682366	0.0880845	0.180936	0.224512	0.0585219
									0.109493	0.0439747	0.0793363	0.537177	0.0380876	0.024736
									0.137061	0.283382	0.0108597	0.353912	0.235929	0.0998492
									0.153174	0.0375524	0.142986	0.179189	0.0541433	0.198793
									0.241118	0.20578	0.151433	0.0147544	0.191865	0.173756
									0.0867793	0.284631	0.0292609	0.0444574	0.137633	0.000904977
									0.0190254	0.175485	0.28356	0.402252	0.165491	0.384615
									0.432343	0.0952381	0.0666667	0.46787	0.151675	0.18371
									0.361095	0.161082	0.0850679	0.481072	0.294239	0.131222
									0.0123457	0.197531	0.0669683	0.126503	0.200176	0.134238
									0.827802	0.130805	0.0392157	0.475709	0.0323339	0.142383
									0.367965	0.0681952	0.0989442	0.465127	0.0249853	0.112821
									0.281065	0.0182246	0.0202112	0.286516	0.0608466	0.111011
									0.862755	0.160788	0.441026	0.628347	0.0123457	0.410256
									0.126182	0.0596708	0.0645551	0.0771204	0.021164	0.00693816
									0.970819	0.0323339	0.0603318	0.934905	0.163139	0.208446
									0.358666	0.0455614	0.146908	0.180055	0.0199882	0.142081
									0.973385	0.0358613	0.0208145	0.94228	0.0767196	0.015083
									0.410293	0.021164	0.179186	0.317941	0.069371	0.0965309
									0.906045	0.112287	0.163801	0.757255	0.412111	0.335747
									0.273369	0.0643739	0.0790347	0.128748	0.120223	0.0238311
									0.996473	0.0917108	0.369532	0.925285	0.434744	0.533635
									0.0479397	0.0558495	0.0159879	0.112394	0.0673133	0.0313725
									0.222062	0.196649	0.0917044	0.584095	0.385949	0.133333
									0.896745	0.229865	0.0515837	0.922399	0.287478	0.13816
									0.600449	0.120517	0.155958	0.427609	0.199882	0.14178
									0.332371	0.0558495	0.0723982	0.020683	0.0964139	0.0298643
									0.130992	0.139036	0.0633484	0.195767	0.0549677	0.0766214
									0.225269	0.0490888	0.0467572	0.269521	0.238389	0.0950226
									0.127786	0.212522	0.0340875	0.0883438	0.20194	0.0570136
									0.402277	0.158436	0.103167	0.402918	0.148442	0.13816
									0.664903	0.0623163	0.0615385	0.419593	0.124045	0.230166
									0.18262	0.212816	0.109201	0.00625301	0.145503	0.0965309
									0.863075	0.3301	0.148718	0.50008	0.388889	0.117949
									0.924643	0.0464433	0.152338	0.160814	0.00411523	0.377376
									0.894821	0.130805	0.0726998	0.358987	0.239565	0.026546
									0.908931	0.0461493	0.233183	0.833574	0.0758377	0.26003
									0.470579	0.13639	0.0527903	0.368927	0.275132	0.14359
									0.334295	0.936214	0.138462	0.185506	0.716931	0.168326
									0.0739137	0.0996473	0.18009	0.448132	0.128748	0.199698
									0.777136	0.0249853	0.171946	0.671958	0.0446796	0.314329
									0.683181	0.037037	0.134842	0.647908	0.0778954	0.126395
									0.431137	0.0191064	0.0841629	0.496232	0.0917108	0.162896
									0.929453	0.0593768	0.111011	0.911817	0.152851	0.0467572
									0.491743	0.119636	0.284465	0.34135	0.216343	0.21267
									0.431457	0.21164	0.0853695	0.407407	0.0493827	0.102866
									0.0767997	0.203998	0.206938	0.212442	0.204586	0.266667
									0.0655764	0.130218	0.0244344	0.0383197	0.262493	0.040724
									0.588584	0.0855379	0.0301659	0.248677	0.0529101	0.00452489
									0.122655	0.0302763	0.171946	0.189033	0.0820106	0.0144796
									0.238897	0.0922986	0.152941	0.0650954	0.356261	0.325792
									0.135161	0.0511464	0.026546	0.21629	0.069077	0.108597
									0.763668	0.0673133	0.0226244	0.175886	0.116696	0.0917044
									0.285875	0.00411523	0.0561086	0.0998878	0.209289	0.118552
									0.413179	0.390065	0.00573152	0.148308	0.292181	0.0977376
									0.171717	0.0343915	0.0214178	0.0610871	0.104056	0.025641
									0.0549944	0.0893592	0.182504	0.210839	0.140212	0.182504
									0.0431297	0.119342	0.00723982	0.0338304	0.347737	0.0171946
									0.288761	0.13786	0.0597285	0.0787237	0.10876	0.134238
									0.44701	0.0740741	0.123982	0.117685	0.159906	0.182504
									0.728555	0.0102881	0.119457	0.294853	0.0496767	0.147511
									0.151515	0.0388007	0.00633484	0.117524	0.0390947	0.105882
									0.0582011	0.00881834	0.12368	0.123296	0.263081	0.274208
									0.100048	0.105526	0.00512821	0.135642	0.290711	0.107089
									0.020683	0.135802	0.000301659	0.0200417	0.172252	0.0440422
									0.112554	0.0296884	0.06546	0.108065	0.00176367	0.178582
									0.0328684	0.00999412	0.112217	0.118166	0.0432099	0.0678733
									0.0376784	0.170782	0.0600302	0.0623697	0.184303	0.116139
									0.383357	0.120517	0.0220211	0.104056	0.237507	0.0669683
									0.468013	0.0220459	0.105279	0.00272567	0.125514	0.0479638
									0.269841	0.0464433	0.147511	0.0136283	0.0308642	0.0844646
									0.22591	0.141975	0.117044	0.0319064	0.233098	0.0404223
									0.287157	0.00352734	0.0877828	0.0181177	0.0502646	0.0419306
									0.296457	0.0493827	0.00452489	0.15889	0.0179306	0.0914027
									0.391955	0.00940623	0.101056	0.0270871	0.0164609	0.117345
									0.982414	0.0293945	0.0898944	0.701839	0.00235156	0.0642534
									0.489792	0.0085244	0.028356	0.595512	0.037037	0.0645551
									0.335153	0.217519	0.0883861	0.190621	0.400941	0.0600302
									0.989084	0.0699588	0.0467572	0.981201	0.0311581	0.0214178
									0.0701435	0.00352734	0.137858	0.125733	0.0567313	0.0859729
									0.0398221	0.0276308	0.0914027	0.114413	0.0629042	0.144495
									0.683445	0.0226337	0.504977	0.486153	0.226925	0.607541
									0.993329	0.0208701	0.138763	0.971296	0.190182	0.299548
									0.581767	0.0508524	0.150528	0.727107	0.319518	0.168627
									0.521326	0.109347	0.0542986	0.164948	0.0972957	0.0401207
									0.197898	0.0573192	0.0262443	0.368304	0.131687	0.0180995
									0.982818	0.074662	0.124585	0.604811	0.0435038	0.112821
									0.330705	0.270723	0.128808	0.214069	0.00382128	0.264555
									0.106529	0.151382	0.33816	0.155246	0.468842	0.475716
									0.224176	0.00529101	0.272398	0.0905599	0.19224	0.305882
									0.174247	0.0681952	0.26908	0.00303214	0.248677	0.417496
									0.950273	0.100235	0.315535	0.258743	0.500882	0.433786
									0.276936	0.16843	0.237707	0.0507378	0.230747	0.403017
									0.984839	0.110523	0.157164	0.580352	0.0931805	0.175566
									0.433192	0.356261	0.191554	0.28583	0.236038	0.27451
									0.626642	0.0928865	0.253695	0.64908	0.302469	0.429261
									0.108551	0.179306	0.0174962	0.338589	0.100235	0.0289593
									0.68587	0.0443857	0.108296	0.189003	0.103469	0.19457
									0.527997	0.315403	0.107089	0.372347	0.334215	0.309201
									0.417425	0.0352734	0.233484	0.342834	0.047619	0.370437
									0.658985	0.10435	0.0313725	0.290479	0.0931805	0.0573152
									0.741459	0.0740741	0.0917044	0.159491	0.08495	0.155958
									0.623004	0.207231	0.0322775	0.702042	0.360376	0.141176
									0.970689	0.12816	0.0455505	0.895897	0.0840682	0.0268477
									0.956135	0.114345	0.130015	0.402264	0.110229	0.246757
									0.171215	0.28689	0.170437	0.276733	0.332745	0.271192
									0.684455	0.0564374	0.0226244	0.226804	0.0199882	0.00301659
									0.769759	0.112287	0.133333	0.244997	0.0526161	0.00241327
									0.206792	0.134333	0.168024	0.06509	0.164315	0.244042
									0.948454	0.0379189	0.182504	0.588842	0.0582011	0.388537
									0.0177886	0.0552616	0.0117647	0.01415	0.0361552	0.00512821
									0.176471	0.0770135	0.175867	0.365878	0.0861258	0.299246
									0.4245	0.0875955	0.0808446	0.108146	0.143739	0.350226
									0.0814635	0.156085	0.0316742	0.0281989	0.238095	0.06546
									0.977764	0.103175	0.19697	0.217101	0.153733	0.112121
									0.231251	0.123163	0.0666667	0.107136	0.0567313	0.127273
									0.0143521	0.164021	0.236364	0.0917728	0.21017	0.269697
									0.508591	0.134627	0.118182	0.450172	0.0552616	0.139394
									0.103093	0.0943563	0.145455	0.0563978	0.289536	0.215152
									0.281686	0.161376	0.0818182	0.0547807	0.0191064	0.281818
									0.81514	0.156673	0.184848	0.491106	0.109053	0.275758
									0.0192036	0.0723104	0.281818	0.163331	0.234568	0.181818
									0.142915	0.324809	0.345455	0.0216293	0.492357	0.336364
									0.0380028	0.220165	0.0393939	0.146553	0.36214	0.121212
									0.0253689	0.235744	0.142424	0.0251668	0.100529	0.136364
									0.23772	0.191358	0.190909	0.00768142	0.232216	0.221212
									0.0398221	0.038206	0.118182	0.281787	0.0509413	0.1
									0.0440671	0.0930233	0.248485	0.0929856	0.0656146	0.0393939
									0.256923	0.0251938	0.0363636	0.124722	0.0708749	0.069697
									0.0310289	0.0465116	0.187879	0.218213	0.0243632	0.169697
									0.192642	0.0789037	0.0878788	0.0507378	0.0329457	0.0484848
									0.502628	0.0473422	0.169697	0.0818678	0.0055371	0.154545
									0.0988478	0.220377	0.154545	0.165151	0.138151	0.221212
									0.38306	0.352713	0.178788	0.278856	0.211794	0.148485
									0.171316	0.000830565	0.251515	0.0500303	0.124862	0.251515
									0.0148957	0.00442968	0.0545455	0.0466733	0.0202104	0.0606061
									0.00959947	0.0855482	0.0909091	0.0367428	0.159192	0.278788
									0.262496	0.0575858	0.172727	0.108904	0.113234	0.206061
									0.176432	0.0675526	0.00909091	0.226084	0.123477	0.0606061
									0.169811	0.389535	0.139394	0.234028	0.125969	0.148485
									0.180404	0.603821	0.112121	0.305528	0.354928	0.0757576
									0.176432	0.0952381	0.0151515	0.175108	0.0841639	0.163636
									0.174446	0.00692137	0.00909091	0.159881	0.00193798	0.0424242
									0.177756	0.021041	0.154545	0.0486594	0.19103	0.118182
									0.0486594	0.18134	0.436364	0.288977	0.258306	0.348485
									0.136048	0.0429125	0.0909091	0.268454	0.00636766	0.0909091
									0.26713	0.0642303	0.0545455	0.261172	0.0885936	0.0515152
									0.0380669	0.0215947	0.0121212	0.18239	0.0780731	0.154545
									0.00562728	0.0766888	0.357576	0.0321086	0.165559	0.0484848
									0.386296	0.00193798	0.0575758	0.329361	0.0880399	0.030303
									0.171135	0.095515	0.0181818	0.198279	0.168328	0.0666667
									0.000331016	0.0675526	0.142424	0.0321086	0.19546	0.030303
									0.0347567	0.388981	0.309091	0.00695134	0.285714	0.315152
									0.407481	0.00221484	0.0181818	0.19232	0.150609	0.00909091
									0.105594	0.0602159	0.0909091	0.238001	0.0231174	0.139394
									0.0307845	0.350775	0.0636364	0.0572658	0.070598	0.0787879
									0.0559417	0.159468	0.115152	0.0427011	0.0631229	0.0030303
									0.286329	0.159192	0.2	0.188348	0.516888	0.175758
									0.531943	0.00996678	0.136364	0.551804	0.0620155	0.0181818
									0.124131	0.0562016	0.260606	0.0890434	0.0639535	0.248485
									0.128765	0.00221484	0.0575758	0.210857	0.156977	0.187879
									0.0473353	0.00581395	0.339394	0.00165508	0.00276855	0.275758
									0.0870573	0.00110742	0.0212121	0.0632241	0.00470653	0.0969697
									0.0340947	0.0681063	0.215152	0.22145	0.0456811	0.0969697
									0.14333	0.0586932	0.209091	0.0453492	0.0149502	0.184848
									0.0393909	0.149779	0.0545455	0.103608	0.15753	0.0727273
									0.0129096	0.165836	0.466667	0.0559417	0.0138427	0.515152
									0.208871	0.139812	0.0424242	0.346574	0.166667	0.0181818
									0.0738166	0.0481728	0.175758	0.0711685	0.218715	0.181818
									0.212181	0.13732	0.154545	0.337306	0.0157807	0.106061
									0.196955	0.151163	0.172727	0.279709	0.0202104	0.206061
									0.0188679	0.0166113	0.30303	0.158557	0.00470653	0.0909091
									0.209533	0.119324	0.109091	0.364449	0.0819491	0.490909
									0.0579278	0.0830565	0.0242424	0.0950017	0.0490033	0.0545455
									0.137372	0.0465116	0.133333	0.183052	0.000830565	0.0272727
									0.134724	0.257198	0.115152	0.263158	0.180233	0.245455
									0.196955	0.265781	0.227273	0.124131	0.218715	0.172727
									0.168487	0.112403	0.20303	0.304866	0.16639	0.242424
									0.0784508	0.107143	0.242424	0.0619	0.00166113	0.187879
									0.164515	0.278793	0.218182	0.334657	0.292913	0.218182
									0.0539556	0.00249169	0.121212	0.0532936	0.0224252	0.154545
									0.0619	0.0921927	0.442424	0.0830851	0.0805648	0.415152
									0.14995	0.142027	0.0818182	0.315458	0.178848	0.154545
									0.0235022	0.085825	0.412121	0.506786	0.188815	0.336364
									0.01953	0.0204873	0.160606	0.194969	0.0966224	0.0242424
									0.137703	0.230066	0.0909091	0.0132406	0.111019	0.1
									0.131413	0.0409745	0.160606	0.134724	0.0564784	0.142424
									0.228732	0.215947	0.257576	0.0115856	0.285714	0.233333
									0.1953	0.0526024	0.0757576	0.0767958	0.0404208	0.169697
									0.0387289	0.143411	0.245455	0.13671	0.13206	0.030303
									0.130089	0.260244	0.336364	0.175108	0.25	0.069697
									0.0251572	0.0888704	0.0151515	0.0714995	0.104651	0.136364
									0.122145	0.0503876	0.0212121	0.0625621	0.1866	0.333333
									0.123138	0.111849	0.0272727	0.040715	0.0581395	0.0939394
									0.17908	0.0805648	0.248485	0.185038	0.104928	0.381818
									0.0504762	0.506368	0.142424	0.0742857	0.648948	0.0454545
									0.0295238	0.0182724	0.112121	0.214286	0.0791805	0.133333
									0.131111	0.303433	0.269697	0.0663492	0.147287	0.518182
									0.0165079	0.427741	0.0363636	0.0307937	0.177187	0.121212
									0.226667	0.049557	0.339394	0.0977778	0.093577	0.427273
									0.30127	0.0157807	0.1	0.311429	0.0157807	0.157576
									0.229206	0.213732	0.0484848	0.265714	0.228405	0.0424242
									0.0366667	0.26938	0.233333	0.0204762	0.27021	0.127273
									0.14	0.0246401	0.324242	0.131746	0.0456811	0.139394
									0.00730159	0.334441	0.227273	0.0273016	0.468162	0.0424242
									0.213968	0.0650609	0.433333	0.187937	0.353544	0.312121
									0.185079	0.120155	0.0572082	0.16381	0.422481	0.208238
									0.103175	0.0639535	0.203661	0.0431746	0.0102436	0.102975
									0.24	0.0938538	0.186499	0.260635	0.143134	0.19222
									0.265714	0.0711517	0.110984	0.267302	0.331672	0.00114416
									0.235873	0.165836	0.270023	0.147619	0.057309	0.442792
									0.137778	0.0827796	0.0217391	0.0780952	0.038206	0.172769
									0.0530159	0.155592	0.01373	0.130476	0.0952381	0.120137
									0.173016	0.261074	0.100686	0.192698	0.163068	0.124714
									0.0711111	0.099706	0.138444	0.0790476	0.0614809	0.0148741
									0.16254	0.032077	0.0114416	0.140952	0.141139	0.0514874
									0.108254	0.142475	0.159039	0.111429	0.143812	0.0720824
									0.0707937	0.0189789	0.172769	0.157778	0.168404	0.154462
									0.0495238	0.0366212	0.186499	0.0939683	0.15691	0.130435
									0.110476	0.154504	0.0560641	0.0215873	0.0366212	0.0331808
									0.00031746	0.0935579	0.197941	0.0209524	0.0253943	0.24714
									0.0260317	0.185779	0.0800915	0.0298413	0.307137	0.201373
									0.0992063	0.156375	0.171625	0.0709524	0.0457097	0.148741
									0.0901587	0.130981	0.0251716	0.148254	0.025127	0.00686499
									0.028254	0.199679	0.076659	0.00190476	0.282812	0.0343249
									0.0377778	0.279872	0.110984	0.0425397	0.184175	0.169336
									0.0568254	0.0769848	0.270023	0.00380952	0.0981021	0.305492
									0.179048	0.294841	0.117849	0.151111	0.428762	0.124714
									0.0326984	0.0457097	0.0263158	0.172698	0.153702	0.0480549
									0.372698	0.00481155	0.130435	0.544127	0.15397	0.0858124
									0.0911111	0.0371558	0.113272	0.114921	0.0152366	0.0915332
									0.0628571	0.122694	0.217391	0.0568254	0.0342155	0.0297483
									0.165079	0.0569366	0.292906	0.195873	0.0743117	0.292906
									0.158413	0.0825982	0.108696	0.115238	0.107993	0.00228833
									0.199365	0.0956963	0.0171625	0.027619	0.109596	0.0949657
									0.00793651	0.215718	0.0778032	0.0688889	0.219727	0.124714
									0.254603	0.140871	0.0297483	0.233333	0.121625	0.00686499
									0.274286	0.0189789	0.0526316	0.480635	0.00775194	0.0411899
									0.0669841	0.0395616	0.147597	0.0161905	0.103448	0.090389
									0.0590476	0.0467789	0.2254	0.0961905	0.0291366	0.334096
									0.0711111	0.157712	0.3627	0.167937	0.269981	0.115561
									0.14254	0.200748	0.120137	0.032381	0.518845	0.0366133
									0.0768254	0.032077	0.090389	0.0485714	0.0601443	0.00114416
									0.192698	0.0772521	0.02746	0.0990476	0.0593424	0.0949657
									0.147302	0.021652	0.0400458	0.144762	0.0895482	0.0938215
									0.190476	0.227212	0.185355	0.0650794	0.0531943	0.135011
									0.156349	0.142208	0.106407	0.183333	0.155306	0.0331808
									0.23746	0.078054	0.0743707	0.281587	0.0296712	0.0297483
									0.0847619	0.942261	0.112128	0.0250794	0.949211	0.122426
									0.0634921	0.0125635	0.28032	0.072381	0.130179	0.170481
									0.0192063	0.00855386	0.107551	0.111429	0.0457097	0.0778032
									0.151429	0.0475809	0.0469108	0.206825	0.0510559	0.0652174
									0.262063	0.00775194	0.0812357	0.226984	0.0323443	0.0652174
									0.192857	0.00374231	0.167048	0.159524	0.107993	0.0572082
									0.0596825	0.278001	0.148741	0.144762	0.0981021	0.143021
									0.2	0.428762	0.0434783	0.0330159	0.691259	0.0617849
									0.0274603	0.0662924	0.00343249	0.0768254	0.00454424	0.0102975
									0.153016	0.120289	0.0171625	0.0609524	0.110933	0.0720824
									0.0898413	0.109864	0.175057	0.0288889	0.12216	0.3627
									0.0984127	0.0930233	0.148741	0.0873016	0.0927559	0.0789474
									0.496825	0.0531943	0.273455	0.561587	0.0326116	0.242563
									0.0461905	0.179898	0.100686	0.0496825	0.10425	0.0469108
									0.00777778	0.0566693	0.110984	0.00444444	0.0438385	0.180778
									0.0670163	0.0654905	0.296339	0.379759	0.165464	0.374142
									0.177739	0.171612	0.490847	0.233683	0.558407	0.374142
									0.191919	0.0513232	0.45881	0.267871	0.11521	0.510297
									0.0865385	0.018177	0.194508	0.0875097	0.0844694	0.148741
									0.0738151	0.063352	0.132723	0.0942113	0.071104	0.245995
									0.244561	0.00160385	0.124714	0.238733	0.0344828	0.133867
									0.559829	0.0507886	0.0915332	0.765929	0.0662924	0.0549199
									0.0428322	0.0523924	0.097254	0.00213675	0.0622828	0.212815
									0.0118493	0.0064154	0.250572	0.0945998	0.0296712	0.165904
									0.912782	0.0379578	0.0675057	0.937451	0.0368885	0.140732
									0.0777001	0.0769848	0.0560641	0.0914918	0.0831329	0.136156
									0.017871	0.177493	0.0263158	0.0413753	0.00400962	0.0537757
									0.0336053	0.0898156	0.188787	0.207459	0.0898156	0.20595
									0.0975136	0.137931	0.315789	0.398407	0.304999	0.146453
									0.251943	0.00801925	0.159039	0.22533	0.243518	0.220824
									0.478244	0.0344828	0.172769	0.603341	0.140604	0.15103
									0.0223388	0.192997	0.0114416	0.175796	0.348035	0.0606407
									0.233877	0.264635	0.076659	0.138306	0.0943598	0.00228833
									0.021756	0.113339	0.0251716	0.135004	0.00347501	0.146453
									0.0891608	0.259022	0.172769	0.152292	0.310078	0.221968
									0.287685	0.163593	0.401602	0.274087	0.172681	0.185355
									0.0710956	0.291099	0.10984	0.221251	0.00695001	0.162471
									0.0557498	0.159048	0.0469108	0.225913	0.30687	0.0297483
									0.0423465	0.0755735	0.112128	0.155012	0.0472335	0.110984
									0.0765346	0.183536	0.170481	0.0639083	0.160594	0.138444
									0.0652681	0.0985155	0.0652174	0.0339938	0.0202429	0.0594966
									0.110917	0.0188934	0.407323	0.00699301	0.219973	0.480549
									0.579254	0.0445344	0.257437	0.816045	0.11336	0.248284
									0.285159	0.00404858	0.212815	0.254468	0.097166	0.248284
									0.398601	0.048583	0.0789474	0.750389	0.00404858	0.340961
									0.049728	0.0904184	0.152174	0.144911	0.0728745	0.271167
									0.283217	0.269906	0.0652174	0.111305	0.0782726	0.0995423
									0.0652681	0.116059	0.194508	0.0312743	0.00674764	0.201373
									0.401904	0.125506	0.0446224	0.444833	0.219973	0.32151
									0.0235043	0.0728745	0.170481	0.109946	0.103914	0.392449
									0.0309829	0.0296896	0.143021	0.242327	0.147099	0.2254
									0.184829	0.0458839	0.21968	0.0109751	0.195682	0.167048
									0.17735	0.0958165	0.183066	0.256216	0.34413	0.0148741
									0.16181	0.137652	0.118993	0.103147	0.0526316	0.163616
									0.121601	0.121457	0.17849	0.334499	0.238866	0.00457666
									0.394522	0.0688259	0.229437	0.51418	0.0782726	0.50716
									0.0982906	0.0809717	0.003219	0.312354	0.176788	0.047841
									0.0574981	0.0944669	0.011655	0.191725	0.238866	0.117549
									0.247669	0.110661	0.028749	0.352564	0.283401	0.014319
									0.151904	0.0634278	0.110223	0.274476	0.0782726	0.195693
									0.029526	0.155196	0.030525	0.0953768	0.124157	0.368853
									0.264569	0.210526	0.129759	0.316628	0.0931174	0.017649
									0.0982906	0.0796221	0.139749	0.173271	0.0161943	0.242091
									0.255569	0.0431849	0.120879	0.731414	0.175439	0.157731
									0.159199	0.265857	0.0587191	0.101877	0.37247	0.401931
									0.0172716	0.264507	0.0977911	0.020025	0.25641	0.219891
									0.0292866	0.197031	0.030969	0.0135169	0.0215924	0.0609391
									0.0227785	0.140351	0.154623	0.107134	0.164642	0.157065
									0.631289	0.0904184	0.167277	0.715895	0.0215924	0.116661
									0.0555695	0.188934	0.106671	0.0770964	0.130904	0.0849151
									0.11239	0.0472335	0.0533911	0.24005	0.479082	0.137085
									0.294618	0.0337382	0.244089	0.284606	0.0553306	0.381729
									0.339174	0.0350877	0.028971	0.516896	0.175439	0.140193
									0.00550688	0.103914	0.015207	0.0222778	0.112011	0.113109
									0.0385482	0.109312	0.041847	0.0558198	0.0958165	0.0909091
									0.951189	0.00404858	0.0647131	0.970713	0.0904184	0.183261
									0.492115	0.0580297	0.047397	0.642553	0.160594	0.019425
									0.231039	0.0296896	0.002553	0.455319	0.0391363	0.0784771
									0.250063	0.160594	0.0751471	0.450063	0.0944669	0.238761
									0.0793492	0.103914	0.0897991	0.29562	0.099865	0.0669331
									0.6398	0.192982	0.213453	0.813016	0.272605	0.449661
									0.0740926	0.0553306	0.012765	0.0998748	0.00674764	0.048729
									0.576471	0.211876	0.040293	0.897622	0.221323	0.0804751
									0.356195	0.0850202	0.165279	0.645807	0.00269906	0.148851
									0.036796	0.0917679	0.000333	0.0458073	0.00944669	0.211899
									0.064831	0.0580297	0.146409	0.172466	0.102564	0.382617
									0.136921	0.145749	0.124209	0.0418023	0.099865	0.217227
									0.861827	0.097166	0.0536131	0.924656	0.218623	0.442779
									0.049562	0.19973	0.0991231	0.0668335	0.255061	0.0651571
									0.463079	0.0566802	0.040071	0.511389	0.233468	0.020979
									0.370213	0.0890688	0.122877	0.534168	0.0134953	0.437007
									0.245056	0.414305	0.00810301	0.377222	0.591093	0.170607
									0.360951	0.0904184	0.123987	0.0445557	0.167341	0.150849
									0.54393	0.167341	0.027195	0.376471	0.151147	0.311799
									0.0102628	0.0161943	0.0542791	0.124406	0.31444	0.195471
									0.0172716	0.130904	0.102897	0.0365457	0.255061	0.674992
									0.154443	0.071525	0.0902431	0.01602	0.147099	0.122433
									0.367459	0.22942	0.139305	0.542929	0.219973	0.405039
									0.231039	0.102564	0.031635	0.460826	0.130904	0.015429
									0.677597	0.0431849	0.0698191	0.777222	0.0917679	0.027195
									0.0600751	0.0472335	0.030081	0.260325	0.192982	0.017871
									0.54418	0.0877193	0.0587191	0.537672	0.121457	0.046953
									0.275594	0.364372	0.103785	0.355695	0.323887	0.388833
									0.0590738	0.302294	0.0775891	0.0981227	0.34143	0.149961
									0.175219	0.0958165	0.191253	0.028786	0.0283401	0.257853
									0.246809	0.148448	0.036519	0.293867	0.11336	0.0875791
									0.175219	0.25776	0.108003	0.134418	0.376518	0.206349
									0.176471	0.14305	0.012987	0.389237	0.195682	0.020091
									0.00926158	0.182186	0.277167	0.171464	0.566802	0.158619
									0.297872	0.106613	0.0720391	0.523404	0.122807	0.190143
									0.48811	0.0985155	0.253857	0.795745	0.253711	0.491619
									0.516395	0.00539811	0.174603	0.722653	0.0836707	0.332223
									0.0330413	0.0580297	0.0602731	0.0493116	0.317139	0.177045
									0.181227	0.0620783	0.030747	0.111389	0.414305	0.029193
									0.107885	0.202429	0.015651	0.294869	0.048583	0.341769
									0.247559	0.0337382	0.0971251	0.499875	0.252362	0.00521701
									0.373467	0.203779	0.037629	0.661827	0.0728745	0.201021
									0.330163	0.151147	0.012321	0.315394	0.287449	0.0951271
									0.169512	0.203779	0.161061	0.0934882	0.245614	0.046509
									0.345978	0.0877193	0.133977	0.181128	0.101215	0.155067
									0.00616406	0.288799	0.125985	0.0303461	0.221323	0.261849
									0.0516833	0.137652	0.00965701	0.00410937	0.462888	0.343545
									0.163427	0.13991	0.158175	0.15584	0.136041	0.033633
									0.0589537	0.0174081	0.103341	0.0145409	0.00580271	0.303807
									0.187293	0.0702772	0.130647	0.112534	0.0238556	0.00854701
									0.37822	0.583495	0.00765901	0.276592	0.628627	0.239871
									0.198356	0.647969	0.176601	0.165007	0.691812	0.0733711
									0.0384068	0.226306	0.312243	0.0785522	0.243069	0.0778111
									0.171329	0.16441	0.00899101	0.103999	0.0793037	0.014541
									0.00173858	0.130883	0.039627	0.0654339	0.317859	0.035409
									0.0826616	0.128304	0.035853	0.00806069	0.116699	0.013209
									0.0151731	0.0754352	0.019869	0.0739687	0.040619	0.171717
									0.0415679	0.41715	0.00965701	0.0712818	0.410703	0.0842491
									0.837522	0.00193424	0.172383	0.725146	0.0535139	0.003219
									0.112692	0.606705	0.102231	0.106686	0.666022	0.205683
									0.352458	0.232753	0.045621	0.262052	0.0638298	0.0946831
									0.056899	0.404255	0.237873	0.011854	0.125725	0.445443
									0.87419	0.346228	0.347763	0.722617	0.384913	0.609058
									0.225541	0.130883	0.027861	0.161688	0.268859	0.201687
									0.0672515	0.508704	0.0793651	0.106132	0.530625	0.604396
									0.0815552	0.0715667	0.280941	0.0780781	0.0934881	0.038961
									0.113956	0.428571	0.297813	0.147463	0.491422	0.118659
									0.19156	0.214366	0.341769	0.059744	0.307039	0.298923
									0.0926189	0.953824	0.0771451	0.514778	0.86532	0.0789211
									0.0162794	0.450056	0.234321	0.131026	0.363155	0.023643
									0.173068	0.214687	0.230769	0.04789	0.167869	0.304487
									0.415047	0.471541	0.272436	0.314051	0.408369	0.147436
									0.135293	0.429213	0.0384615	0.0704915	0.260221	0.0608974
									0.297139	0.318903	0.00641026	0.144776	0.430175	0.00641026
									0.0347716	0.030303	0.320513	0.036036	0.0816097	0.224359
									0.0995733	0.392657	0.205128	0.0189663	0.30287	0.413462
									0.0491544	0.952541	0.391026	0.0866129	0.891294	0.285256
									0.207049	0.164342	0.00961538	0.327011	0.402597	0.0641026
									0.0156472	0.752445	0.24359	0.0224435	0.808241	0.266026
									0.0712818	0.500401	0.0929487	0.127865	0.444925	0.00641026
									0.211633	0.208273	0.198718	0.263632	0.162097	0.0544872
									0.277067	0.337823	0.00320513	0.309942	0.0790444	0.451923
									0.142564	0.448773	0.0897436	0.0682788	0.441398	0.298077
									0.317686	0.49046	0.0416667	0.212739	0.463203	0.00961538
									0.018097	0.583774	0.0769231	0.00355619	0.764951	0.112179
									0.304884	0.418631	0.0320513	0.331279	0.481481	0.00641026
									0.0104315	0.749238	0.153846	0.021021	0.709476	0.246795
									0.124071	0.293491	0.00961538	0.0475739	0.484024	0.00641026
									0.219851	0.0145957	0.0833333	0.24593	0.0142012	0.108974
									0.0684369	0.19211	0.339744	0.0287656	0.176726	0.371795
									0.475423	0.15069	0.185897	0.267583	0.100986	0.310897
									0.382172	0.294675	0.163462	0.110005	0.117949	0.179487
									0.092935	0.12071	0.246795	0.000632211	0.159369	0.179487
									0.44318	0.227613	0.0160256	0.447764	0.0524655	0.137821
									0.164217	0.200789	0.112179	0.0123281	0.265878	0.102564
									0.117354	0.325838	0.144231	0.10795	0.200789	0.189103
									0.125257	0.0145957	0.134615	0.0764185	0.0970414	0.115385
									0.0260787	0.0982249	0.224359	0.00410937	0.167653	0.105769
									0.0263948	0.0153846	0.0897436	0.0682788	0.144773	0.176282
									0.112059	0.035503	0.0737179	0.240872	0.0540434	0.125
									0.0644855	0.302959	0.00641026	0.0965703	0.372781	0
									0.201517	0.162919	0.378205	0.216532	0.0930966	0.298077
									0.0278963	0.563708	0.0416667	0.00608503	0.534911	0.128205
									0.189189	0.598817	0.0961538	0.308045	0.35069	0.0705128
									0.374901	0.138856	0.0416667	0.0919867	0.108876	0.0352564
									0.293978	0.00749507	0.105769	0.108266	0.0938856	0.0641026
									0.0146989	0.0276134	0.112179	0.00790264	0.0315582	0.189103
									0.0151731	0.0828402	0.176282	0.0545282	0.231953	0.153846
									0.0482061	0.0717949	0.227564	0.0921448	0.166864	0.025641
									0.367789	0.75069	0.137821	0.260471	0.778698	0.173077
									0.506243	0.0161736	0.099359	0.334914	0.0240631	0.211538
									0.132606	0.271795	0.025641	0.0442548	0.263116	0.0320513
									0.00173858	0.0406312	0.192308	0.126758	0.108481	0.108974
									0.0510511	0.0358974	0.214744	0.00806069	0.0287968	0.237179
									0.349929	0.118738	0.0384615	0.489964	0.16568	0.185897
									0.174016	0.114004	0.163462	0.0489964	0.145168	0.0128205
									0.214636	0.0213018	0.0352564	0.165639	0.0524655	0.0480769
									0.153469	0.172387	0.400641	0.15584	0.0500986	0.230769
									0.192666	0.0410256	0.112179	0.0565829	0.00315582	0.0608974
									0.150466	0.207101	0.0641026	0.16074	0.437081	0.157051
									0.260787	0.167653	0.125	0.372056	0.342012	0.099359
									0.116011	0.0919132	0.0512821	0.187451	0.0106509	0.349359
									0.080923	0.205128	0.160256	0.0921448	0.254043	0.182692
									0.190928	0.0485207	0.0416667	0.198198	0.270217	0.115385
									0.0289237	0.153057	0.0673077	0.0949897	0.156213	0.323718
									0.265687	0.0998028	0.0416667	0.224198	0.0828402	0.185897
									0.0813972	0.0998028	0.195513	0.229177	0.173176	0.233974
									0.157816	0.0828402	0.0608974	0.348664	0.123471	0.0160256
									0.0757073	0.0118343	0.365385	0.153153	0.0220907	0.294872
									0.348823	0.122682	0.0897436	0.392445	0.289546	0.115385
									0.147147	0.0402367	0.230769	0.109214	0.100986	0.445513
									0.10068	0.356607	0.00320513	0.196302	0.218146	0.0833333
									0.259523	0.245759	0.13141	0.504505	0.26785	0.397436
									0.0812391	0.0871795	0.208333	0.0904062	0.0130178	0.099359
									0.215742	0.0504931	0.169872	0.22159	0.0299803	0.0865385
									0.932037	0.0307692	0	0.802434	0.0564103	0.387821
									0.162004	0.193294	0.24359	0.0377746	0.478501	0.307692
									0.391813	0.220513	0.0128205	0.425794	0.49783	0.160256
									0.494863	0.02643	0.128205	0.580686	0.181854	0.307692
									0.0308993	0.501775	0.108974	0.0241821	0.196844	0.0192308
									0.134582	0.252071	0.36859	0.0421211	0.0287968	0.310897
									0.321954	0.145168	0.115385	0.370318	0.0725838	0.36859
									0.281492	0.0654832	0.0128205	0.22807	0.235503	0.0352564
									0.226015	0.12426	0.262821	0.0536589	0.0607495	0.166667
									0.641694	0.18856	0.278846	0.756915	0.199211	0.233974
									0.0524735	0.318738	0.0544872	0.0973605	0.491519	0.423077
									0.0866129	0.191321	0.0416667	0.138612	0.0674556	0.0512821
									0.0444997	0.10572	0.25	0.032153	0.365286	0.471154
									0.0880562	0.328205	0.217949	0.0539312	0.582643	0.0384615
									0.507331	0.41144	0.214744	0.387636	0.526627	0.429487
									0.0590757	0.0236686	0.310897	0.0479293	0.136489	0.362179
									0.166938	0.0473373	0.490385	0.232102	0.336884	0.596154
									0.0823973	0.108876	0.121795	0.117037	0.420513	0.166667
									0.00214353	0.0804734	0.137821	0.0296665	0.167653	0.137821
									0.0944011	0.142801	0.166667	0.136757	0.0927022	0.567308
									0.242048	0.0536489	0.121795	0.0475864	0.24497	0.121795
									0.180828	0.0887574	0.179487	0.209123	0.583432	0.137821
									0.948555	0.104536	0.0512821	0.801423	0.095069	0.387821
									0.103147	0.0323471	0.160256	0.00471577	0.184221	0.0320513
									0.0918289	0.15503	0.0865385	0.0378119	0.46075	0.141026
									0.00848838	0.121105	0.147436	0.182372	0.322288	0.423077
									0.687902	0.188166	0.163462	0.0162051	0.069428	0
									0.171397	0.00788955	0.217949	0.0249507	0.0382643	0.0128205
									0.259367	0.00638177	0.150641	0.12784	0.13755	0.323718
									0.154591	0.147236	0.105769	0.0750236	0.108034	0.025641
									0.403584	0.00017094	0.266026	0.182886	0.0148718	0.554487
									0.0868559	0.270427	0.025641	0.124411	0.0294017	0.423077
									0.217868	0.00022792	0.192308	0.185115	0.197607	0.375
									0.14979	0.0947009	0.183932	0.120295	0.0822792	0.195208
									0.980965	0.368547	0.323467	0.783761	0.284217	0.116279
									0.00711652	0.168547	0.0782241	0.0151762	0.227009	0.0387597
									0.0607905	0.269972	0.0979563	0.0316385	0.321026	0.223397
									0.0928578	0.280342	0.0359408	0.102118	0.144501	0.196617
									0.229015	0.128091	0.0218464	0.217697	0.149174	0.143058
									0.114465	0.0282621	0.350247	0.0666209	0.0316809	0.247357
									0.313384	0.154644	0.175476	0.29555	0.343476	0.0852713
									0.135728	0.167977	0.275546	0.428963	0.017094	0.110641
									0.823373	0.0610826	0.0288936	0.346995	0.0490028	0.0923185
									0.877219	0.117265	0.0260747	0.769013	0.127977	0.1642
									0.132985	0.0346439	0.0641297	0.160422	0.00176638	0.107822
									0.0182629	0.0763533	0.0754052	0.0678213	0.131852	0.110641
									0.0724513	0.0591453	0.0909091	0.0964589	0.17755	0.0415786
									0.389522	0.0101425	0.171247	0.292978	0.0701994	0.210712
									0.288691	0.0559544	0.13883	0.28166	0.0796581	0.0754052
									0.108463	0.0483191	0.00493305	0.275487	0.0818234	0.0162086
									0.14516	0.10735	0.00211416	0.37306	0.336296	0.0274841
									0.485038	0.109288	0.00916138	0.33259	0.0396581	0.141649
									0.14053	0.156809	0.120507	0.0415845	0.0235897	0.0274841
									0.0280374	0.238063	0.162791	0.116008	0.319088	0.175476
									0.469262	0.0740741	0.200846	0.189231	0.0815954	0.13883
									0.561862	0.00182336	0.205074	0.312355	0.176866	0.131783
									0.0750236	0.568775	0.224806	0.0115751	0.367977	0.0824524
									0.287147	0.0584615	0.151515	0.0870274	0.0675783	0.206483
									0.0285518	0.0350997	0.102185	0.191975	0.0844444	0.0894996
									0.177227	0.113846	0.331924	0.0479293	0.180399	0.133192
									0.687216	0.0354416	0.567301	0.335505	0.0953846	0.326286
									0.197805	0.536182	0.195208	0.011918	0.657322	0.126145
									0.0817971	0.206154	0.206483	0.178513	0.310883	0.093728
									0.022207	0.0621083	0.0725863	0.196433	0.371738	0.0852713
									0.112407	0.42359	0.0147992	0.00694504	0.26416	0.0472163
									0.402727	0.0282621	0.030303	0.100232	0.0757835	0.0288936
									0.0486153	0.871453	0.262861	0.305325	0.867009	0.143058
									0.388836	0.0641595	0.159972	0.467375	0.0607407	0.137421
									0.173969	0.270541	0.117689	0.272914	0.228718	0.00493305
									0.419103	0.185755	0.116279	0.182457	0.0789744	0.106413
									0.0911429	0.0480912	0.200846	0.0201492	0.074188	0.148696
									0.200549	0.124786	0.0852713	0.0203207	0.108946	0.179704
									0.0952585	0.0389744	0.0133897	0.0239218	0.125584	0.151515
									0.0395267	0.0890028	0.0852713	0.129384	0.0117379	0.357294
									0.139844	0.0719088	0.042988	0.0348967	0.08	0.0147992
									0.299323	0.439316	0.0528541	0.140015	0.529117	0.19098
									0.178942	0.0330484	0.131783	0.0393552	0.0476353	0.171247
									0.0767384	0.170826	0.123326	0.149447	0.0501425	0.117689
									0.0923433	0.0373789	0.0147992	0.0124325	0.0836467	0.00775194
									0.0887422	0.0739601	0.120507	0.303095	0.251168	0.0866808
									0.195147	0.342906	0.365751	0.304553	0.0989174	0.217759
									0.063963	0.117265	0.0838619	0.197634	0.17698	0.175476
									0.209123	0.0347578	0.128964	0.210495	0.119886	0.223397
									0.0727943	0.022792	0.0190275	0.0469005	0.0948148	0.0345314
									0.595473	0.0295157	0.185342	0.666124	0.0670085	0.178295
									0.252679	0.133789	0.354475	0.246335	0.0994872	0.238901
									0.27823	0.174587	0.0345314	0.218211	0.121937	0.0725863
									0.695361	0.42906	0.030303	0.695361	0.0471795	0.00352361
									0.107777	0.18416	0.119098	0.184772	0.299601	0.124736
									0.353854	0.97755	0.0232558	0.411215	0.958746	0.0951374
									0.0141473	0.190769	0.203665	0.153906	0.176752	0.151515
									0.246163	0.0888889	0.296688	0.26314	0.0258689	0.217759
									0.20878	0.0610826	0.176885	0.185287	0.0186895	0.205074
									0.0254651	0.229174	0.230444	0.446969	0.10963	0.1642
									0.29212	0.142792	0.244538	0.538884	0.138917	0.0627202
									0.556718	0.214017	0.203665	0.613479	0.321368	0.21635
									0.0940581	0.0525356	0.347428	0.0849696	0.0385185	0.300916
									0.0108891	0.708148	0.100775	0.331304	0.367863	0.0331219
									0.0798251	0.0928775	0.19098	0.0775958	0.130256	0.105004
									0.444225	0.0659829	0.150106	0.79405	0.0557265	0.175476
									0.164109	0.0699715	0.068358	0.166938	0.116923	0.0669486
									0.242733	0.131054	0.0486258	0.51882	0.149972	0.260042
									0.135214	0.0649573	0.272727	0.0144903	0.318519	0.295278
									0.205093	0.289915	0.100775	0.325645	0.343248	0.081043
									0.262625	0.157949	0.000704722	0.00385836	0.314758	0.0119803
									0.330532	0.0251852	0.133192	0.39844	0.111567	0.181113
									0.48058	0.327179	0.13883	0.0565035	0.01151	0.0162086
									0.209294	0.156125	0.320648	0.0894281	0.117493	0.226216
									0.0331819	0.350085	0.354475	0.0132899	0.33584	0.260042
									0.0593329	0.129687	0.496829	0.266312	0.212991	0.264271
									0.10589	0.0274644	0.00211416	0.0150905	0.191795	0.0133897
									0.160079	0.0773789	0.18957	0.119095	0.119316	0.0754052
									0.0834262	0.28057	0.327696	0.184258	0.0966382	0.451727
									0.118687	0.164786	0.128964	0.0416667	0.113846	0.0852713
									0.315657	0.0649573	0.124736	0.00252525	0.0786325	0.268499
									0.0707071	0.516239	0.0373502	0.137626	0.215954	0.0458069
									0.0492424	0.0131054	0.384073	0.0505051	0.0618803	0.24172
									0.0138889	0.22792	0.0782241	0.0366162	0.506667	0.055673
									0.0669192	0.0203989	0.532065	0.241162	0.480684	0.109232
									0.171717	0.348604	0.00211416	0.111111	0.22963	0.017618
									0.113636		0.278365	0.0441919		0.331924
									0.0454545		0.410853	0.320707		0.147287
									0.136364		0.461593	0.0883838		0.267089
									0.128788		0.26568	0.0542929		0.0768147
									0.0126263		0.245948	0.0164141		0.453136
									0.102273		0.533474	0.0770202		0.21635
									0.392677		0.19098	0.193182		0.203665
									0.00757576		0.131783	0.0568182		0.248767
									0.0429293		0.0951374	0.0429293		0.0401691
									0.040404		0.231719	0.0959596		0.204708
									0.0568182		0.190044	0.084596		0.0245032
									0.430556		0.351341	0.429293		0.190816
									0.114899		0.0275902	0.142677		0.110168
									0.237374		0.125989	0.204545		0.0449547
									0.0505051		0.19892	0.0189394		0.0530581
									0.0252525		0.29153	0.00631313		0.261046
									0.147727		0.350569	0.233586		0.0947328
									0.170455		0.114413	0.262626		0.13525
									0.382576		0.0804553	0.511364		0.149913
									0.300505		0.0507428	0.287879		0.0430253
									0.180556		0.0291337	0.0744949		0.0781401
									0.00126263		0.466332	0.0631313		0.297704
									0.0757576		0.0885587	0.125		0.159946
									0.084596		0.269535	0.0429293		0.244453
									0.0896465		0.10901	0.00378788		0.164191
									0.198232		0.0700367	0.0429293		0.00636697
									0.25		0.134864	0.193182		0.178854
									0.113636		0.00983986	0.0227273		0.0233456
									0.145202		0.182327	0.231061		0.0874011
									0.0593434		0.176925	0.00378788		0.0935751
									0.138889		0.102064	0.118687		0.253714
									0.0732323		0.0175574	0.125		0.225159
									0.109848		0.0025082	0.32702		0.0391665
									0.271465		0.0623191	0.17298		0.0476558
									0.190657		0.197376	0.145202		0.031449
									0.430556		0.227474	0.270202		0.198148
									0.215909		0.0175574	0.131313		0.062705
									0.232323		0.0256608	0.030303		0.0237314
									0.0972222		0.0434112	0.0530303		0.0260467
									0.040404		0.0738954	0.0138889		0.0461123
									0.0883838		0.0395524	0.136364		0.0163998
									0.116162		0.141038	0.142677		0.175381
									0.210859		0.626085	0.217172		0.510708
									0.223485		0.0148563	0.267677		0.0430253
									0.0328283		0.0931893	0.204545		0.0480417
									0.0782828		0.0526722	0.137626		0.18387
									0.162879		0.16612	0.267677		0.153772
									0.0126263		0.090874	0.0643939		0.104766
									0.255051		0.191588	0.320707		0.239822
									0.213384		0.0854717	0.175505		0.0931893
									0.285354		0.205094	0.359848		0.0256608
									0.513889		0.315454	0.343434		0.0144704
									0.00252525		0.0573027	0.137626		0.0823847
									0.809343		0.296546	0.503788		0.274551
									0.233586		0.193517	0.219697		0.129848
									0.156566		0.528073	0.0530303		0.337835
									0.215909		0.034536	0.102273		0.110554
									0.0669192		0.488327	0.126263		0.48061
									0.0833333		0.0175574	0.0530303		0.0403241
									0.20202		0.218599	0.367424		0.383369
									0.218434		0.615281	0.239899		0.252556
									0.205808		0.0140845	0.125		0.00327995
									0.205808		0.13332	0.155303		0.0669496
									0.19697		0.0160139	0.166667		0.0418676
									0.232323		0.0241173	0.195707		0.046884
									0.00252525		0.065792	0.00126263		0.0723519
									0.630051		0.0113834	0.565657		0.0198727
									0.0580808		0.090874	0.204545		0.0580745
									0.0959596		0.502219	0.125		0.276095
									0.010101		0.0630909	0.030303		0.0692649
									0.20202		0.00868223	0.257576		0.0391665
									0.233586		0.161104	0.323232		0.0584604
									0.189394		0.0530581	0.146465		0.00906811
									0.126263		0.391858	0.0467172		0.467104
									0.0770202		0.059618	0.00757576		0.0075246
									0.127525		0.00791048	0.152778		0.0387806
									0.121212		0.247154	0.22096		0.182327
									0.207071		0.199305	0.143939		0.135636
									0.0467172		0.0681073	0.118687		0.0912599
									0.266414		0.0839282	0.222222		0.360602
									0.299242		0.0163998	0.185606		0.0272043
									0.0138889		0.168049	0.285354		0.0272043
									0.0921717		0.15956	0.160354		0.234034
									0.0239899		0.0557592	0.0366162		0.0326066
									0.373737		0.129462	0.237374		0.178468
									0.0467172		0.0353077	0.0719697		0.0677214
									0.030303		0.597145	0.0858586		0.202778
									0.318182		0.247926	0.412879		0.237121
									0.294192		0.0982057	0.219697		0.0179433
									0.450758		0.132935	0.353535		0.0152421
									0.0744949		0.0395524	0.169192		0.0997492
									0.143939		0.121358	0.20202		0.246382
									0.271465		0.028362	0.27399		0.139109
									0.270202		0.109782	0.0669192		0.0920316
									0.102273		0.215898	0.00631313		0.259116
									0.261364		0.847579	0.253788		0.724484
									0.00757576		0.201235	0.14899		0.310052
									0.0959596		0.200849	0.107323		0.149913
									0.0138889		0.0287478	0.161616		0.0823847
									0.113636		0.133706	0.0606061		0.158402
									0.183081		0.142967	0.133838		0.0958904
									0.0126263		0.248698	0.150253		0.298476
									0.17298		0.106309	0.040404		0.247154
									0.286616		0.0410959	0.222222		0.053444
									0.176768		0.186186	0.0138889		0.0360795
									0.0391414		0.115956	0.118687		0.141424
									0.104798		0.239822	0.0517677		0.163805
									0.0391414		0.0634768	0.0530303		0.0109975
									0.406566		0.119815	0.241162		0.269535
									0.20202			0.0416667
									0.296717			0.277778
									0.263889			0.151515
									0.295455			0.513889
									0.424242			0.262626
									0.348485			0.265152
									0.145202			0.378788
									0.0492424			0.0959596
									0.268939			0.175505
									0.0997475			0.0618687
									0.0138889			0.108586
									0.147727			0.0732323
									0.0858586			0.229798
									0.030303			0.103535
									0.888889			0.823232
									0.104013			0.017199
									0.213759			0.130221
									0.120393			0.00573301
									0.0532351			0.115479
									0.143325			0.141687
									0.118755			0.172809
									0.267813			0.159705
									0.015561			0.120393
									0.035217			0.0859951
									0.241605			0.238329
									0.0696151			0.120393
									0.554464			0.503686
									0.004095			0.023751
									0.148239			0.0548731
									0.231777			0.230139
									0.012285			0.123669
									0.0663391			0.117117
									0.143325			0.217035
									0.531532			0.249795
									0.036855			0.169533
									0.022113			0.0679771
									0.025389			0.126945
									0.167895			0.230139
									0.0614251			0.00573301
									0.00737101			0.036855
									0.123669			0.285831
									0.0810811			0.00573301
									0.0663391			0.110565
									0.0614251			0.010647
									0.117117			0.171171
									0.004095			0.0990991
									0.118755			0.0696151
									0.0794431			0.180999
									0.013923			0.0843571
									0.433251			0.126945
									0.287469			0.230139
									0.74611			0.821458
									0.030303			0.0696151
									0.300573			0.040131
									0.253071			0.382473
									0.190827			0.144963
									0.0614251			0.025389
									0.0647011			0.123669
									0.755938			0.695332
									0.377559			0.544636
									0.154791			0.0597871
									0.0974611			0.100737
									0.172809			0.0974611
									0.102375			0.0696151
									0.171171			0.149877
									0.161343			0.108927
									0.0663391			0.426699
									0.218673			0.244881
									0.036855			0.035217
									0.151515			0.221949
									0.254709			0.0548731
									0.223587			0.166257
									0.033579			0.0515971
									0.217035			0.220311
									0.298935			0.238329
									0.030303			0.207207
									0.0941851			0.023751
									0.0794431			0.122031
									0.0597871			0.108927
									0.012285			0.030303
									0.00737101			0.153153
									0.182637			0.397215
									0.257985			0.228501
									0.226863			0.022113
									0.166257			0.031941
									0.004095			0.0761671
									0.298935			0.377559
									0.289107			0.264537
									0.190827			0.156429
									0.0712531			0.248157
									0.133497			0.00573301
									0.023751			0.012285
									0.0565111			0.184275
									0.028665			0.262899
									0.0778051			0.031941
									0.018837			0.231777
									0.020475			0.046683
									0.00573301			0.048321
									0.140049			0.140049
									0.0532351			0.436527
									0.025389			0.115479
									0.202293			0.280917
									0.167895			0.182637
									0.036855			0.018837
									0.00737101			0.015561
									0.379197			0.352989
									0.126945			0.120393
									0.117117			0.166257
									0.0630631			0.0515971
									0.104013			0.0712531
									0.043407			0.253071
									0.00900901			0.0892711
									0.280917			0.179361
									0.041769			0.048321
									0.179361			0.190827
									0.176085			0.0810811
									0.0810811			0.020475
									0.390663			0.290745
									0.174447			0.017199
									0.0663391			0.038493
									0.123669			0.226863
									0.138411			0.166257
									0.374283			0.356265
									0.133497			0.123669
									0.110565			0.257985
									0.177723			0.266175
									0.002457			0.199017
									0.027027			0.028665
									0.002457			0.197379
									0.002457			0.235053
									0.176085			0.330057
									0.235053			0.195741
									0.190827			0.0630631
									0.120393			0.012285
									0.002457			0.0859951
									0.369369			0.210483
									0.223587			0.166257
									0.048321			0.0990991
									0.0958231			0.470925
									0.0853736			0.0372578
									0.129231			0.216095
									0.107515			0.143709
									0.345966			0.362572
									0.395359			0.328508
									0.0257611			0.185863
									0.0721737			0.242069
									0.0193741			0.0717479
									0.24505			0.0329998
									0.170109			0.112199
									0.104109			0.249734
									0.571216			0.466468
									0.34043			0.236534
									0.0227805			0.060677
									0.119864			0.377901
									0.0474771			0.17096
									0.318288			0.36683
									0.0381094			0.0981478
									0.052161			0.0193741
									0.392378			0.420055
									0.20247			0.388546
									0.130935			0.131786
									0.146689			0.185863
									0.038961			0.206302
									0.0359804			0.190973
									0.0381094			0.123696
									0.205024			0.416649
									0.117735			0.0210773
									0.171812			0.186289
									0.00659996			0.076006
									0.168405			0.142857
									0.0257611			0.00872898
									0.00276772			0.0317224
									0.032574			0.262082
									0.0547158			0.0376836
									0.0104322			0.0683415
									0.0645093			0.012987
									0.038961			0.11007
									0.236108			0.415797
									0.00617415			0.139451
									0.324675			0.456249
									0.156483			0.00191612
									0.22674			0.176921
									0.385139			0.370236
									0.00702576			0.0176709
									0.232702			0.0679157
									0.0355546			0.0875027
									0.0883543			0.108367
									0.138599			0.0410901
									0.038961			0.217373
									0.0806898			0.0679157
									0.142431			0.0457739
									0.236534			0.140302
									0.177347			0.0496061
									0.0866511			0.0875027
									0.197786			0.242495
									0.0602512			0.0244837
									0.481797			0.540558
									0.187567			0.220353
									0.117735			0.0470513
									0.413242			0.0104322
									0.147967			0.286779
									0.186289			0.203747
									0.0649351			0.0253353
									0.156057			0.198637
									0.0960187			0.0836704
									0.124548			0.216521
									0.00404514			0.0900575
									0.0253353			0.076006
									0.0921865			0.238237
									0.0312966			0.0138386
									0.0636577			0.158612
									0.267618			0.180328
									0.152651			0.210134
									0.21567			0.250585
									0.012987			0.0466255
									0.166702			0.0798382
									0.00191612			0.248882
									0.032574			0.16798
									0.0811156			0.221205
									0.301256			0.351075
									0.555887			0.264637
									0.175644			0.139877
									0.13136			0.246327
									0.299979			0.282521
									0.225463			0.110922
									0.105386			0.0611028
									0.0875027			0.0559932
									0.239089			0.348946
									0.038961			0.104535
									0.321269			0.139025
									0.117735			0.116457
									0.0674899			0.397914
									0.283372			0.0870769
									0.0683415			0.447733
									0.290185			0.00745156
									0.144135			0.228018
									0.195231			0.0351288
									0.177347			0.121141
									0.443049			0.411965
									0.0232063			0.185438
									0.135618			0.164999
									0.0338514			0.269747
									0.150522			0.0921865
									0.126677			0.187992
									0.145412			0.30083
									0.235257			0.185012
									0.30083			0.0789866
									0.225463			0.242069
									0.0227805			0.272727
									0.0819672			0.512029
									0.184512			0.220202
									0.0296296			0.0306397
									0.0484848			0.0350168
									0.0872054			0.110101
									0.0441077			0.201347
									0.392256			0.345455
									0.170034			0.19899
									0.148148			0.177104
									0.0387205			0.0043771
									0.0632997			0.03367
									0.173064			0.0582492
									0.272054			0.210101
									0.176768			0.314815
									0.0343434			0.0377104
									0.242761			0.39697
									0.150842			0.155219
									0.22963			0.0505051
									0.0575758			0.19899
									0.26936			0.53771
									0.0622896			0.196633
									0.0670034			0.120202
									0.2367			0.0851852
									0.262963			0.348485
									0.0703704			0.0387205
									0.013468			0.030303
									0.138384			0.0346801
									0.0690236			0.0572391
									0.199663			0.089899
									0.0494949			0.109428
									0.146128			0.03367
									0.127273			0.151515
									0.107744			0.00572391
									0.156902			0.00505051
									0.0333333			0.319529
									0.291919			0.276094
									0.201347			0.191919
									0.328283			0.0377104
									0.228956			0.303704
									0.0158249			0.19899
									0.205724			0.166667
									0.180471			0.156566
									0.729293			0.8
									0.158923			0.00505051
									0.0959596			0.0760943
									0.207744			0.182155
									0.0636364			0.154545
									0.318519			0.375421
									0.059596			0.0956229
									0.281481			0.137037
									0.0016835			0.156229
									0.335354			0.453535
									0.0410774			0.0127946
									0.0760943			0.193939
									0.116162			0.0781145
									0.296296			0.269697
									0.165993			0.197643
									0.223906			0.253535
									0.107744			0.110438
									0.159596			0.123906
									0.222559			0.0289562
									0.0400673			0.0821549
									0.0010101			0.109428
									0.0383838			0.262626
									0.482828			0.0451178
									0.226263			0.0329966
									0.279798			0.211785
									0.0690236			0.0272727
									0.304714			0.187542
									0.174747			0.0767677
									0.265993			0.207744
									0.143771			0.160269
									0.23266			0.17138
									0.124242			0.159596
									0.136364			0.244444
									0.211111			0.239057
									0.235354			0.211448
									0.0198653			0.0558923
									0.0659933			0.226263
									0.118182			0.0282828
									0.196633			0.0531987
									0.336027			0.338047
									0.533333			0.216835
									0.0121212			0.0609428
									0.29596			0.270707
									0.135354			0.0457912
									0.292256			0.126936
									0.111448			0.520539
									0.0265993			0.0117845
									0.186532			0.151515
									0.0710438			0.254882
									0.341077			0.160269
									0.53165			0.0969697
									0.251852			0.393266
									0.437374			0.239731
									0.247811			0.00505051
									0.0986532			0.172727
									0.158249			0.0774411
									0.253199			0.346465
									0.108754			0.0441077
									0.285859			0.0292929
									0.364646			0.0744108
									0.173064			0.0515152
									0.310438			0.0218855
									0.375758			0.209428
									0.49697			0.268013
									0.480808			0.229293
									0.129966			0.00572391
									0.345455			0.184175
									0.350168			0.371717
									0.110774			0.421212
									0.485522			0.186869
									0.376094			0.269024
									0.467677			0.185859
									0.729293			0.300673
									0.0612795			0.281818
									0.0461279			0.330976
									0.309091			0.10101
									0.0481419			0.0413851
									0.185389			0.0654561
									0.245355			0.28674
									0.0342061			0.0574324
									0.231419			0.249155
									0.128801			0.280405
									0.290118			0.403716
									0.0920608			0.280828
									0.174409			0.359797
									0.196791			0.339527
									0.309544			0.403716
									0.464105			0.454814
									0.00844595			0.0143581
									0.263514			0.404139
									0.311233			0.374155
									0.227196			0.333193
									0.108108			0.0696791
									0.26647			0.61402
									0.238176			0.334459
									0.179476			0.207348
									0.290541			0.378378
									0.0367399			0.097973
									0.257601			0.225084
									0.219595			0.386824
									0.187922			0.0853041
									0.171875			0.0316723
									0.173986			0.407939
									0.259291			0.361486
									0.0975507			0.274493
									0.27027			0.424831
									0.277027			0.0916385
									0.046875			0.0869932
									0.30152			0.105574
									0.289274			0.398649
									0.0988176			0.180743
									0.297297			0.461149
									0.0743243			0.0173142
									0.0101351			0.192568
									0.322635			0.440034
									0.279983			0.451858
									0.0975507			0.123311
									0.259713			0.343328
									0.216639			0.435389
									0.194257			0.260135
									0.120408			0.0183673
									0.310204			0.429592
									0.392857			0.779592
									0.244898			0.69898
									0.336735			0.654082
									0.519388			0.828571
									0.27449			0.367347
									0.218367			0.0693878
									0.1			0.427551
									0.45			0.818367
									0.0122449			0.115306
									0.273469			0.758163
									0.409184			0.743878
									0.454082			0.847959
									0.321429			0.7
									0.287755			0.69898
									0.341837			0.0979592
									0.386735			0.707143
									0.190816			0.340816
									0.332653			0.72449
									0.438776			0.741837
									0.576531			0.892857
									0.39898			0.737755
									0.376531			0.678571
									0.516327			0.765306
									0.141837			0.616327
									0.022449			0.166327
									0.396939			0.823469
									0.406122			0.743878
									0.545918			0.857143
									0.146939			0.259184
									0.287755			0.716327
									0.0193878			0.17449
									0.330612			0.711224
									0.0408163			0.110204
									0.102041			0.110204
									0.253061			0.265306
									0.232653			0.531633
									0.378571			0.65
									0.429592			0.762245
									0.622449			0.820408
									0.044898			0.0806122
									0.191837			0.391837
									0.323469			0.703061
									0.214286			0.478571
									0.0285714			0.155102
									0.0214286			0.391837
									0.297959			0.577551
									0.277551			0.355102
									0.0214286			0.00918367
									0.237755			0.608163
									0.555102			0.785714
									0.0107527			0.0107527
									0.447312			0.395699
									0.0365591			0.167742
									0.178495			0.00860215
									0.247312			0.202151
									0.395699			0.311828
									0.307527			0.333333
									0.083871			0.107527
									0.0688172			0.0236559
									0.0451613			0.103226
									0.202151			0.141935
									0.522581			0.260215
									0.0387097			0.0387097
									0.12043			0.15914
									0.0860215			0.0688172
									0.322581			0.227957
									0.266667			0.223656
									0.15914			0.0301075
									0.0537634			0.0580645
									0.0344086			0.0752688
									0.0731183			0.0731183
									0.354839			0.52043
									0.0516129			0.0537634
									0.296774			0.311828
									0.0645161			0.0451613
									0.0193548			0.0451613
									0.0150538			0.137634
									0.290323			0.296774
									0.0107527			0.0451613
									0.0473118			0.0215054
									0.277419			0.305376
									0.055914			0.0580645
									0.477419			0.212903
									0.124731			0.243011
									0.460215			0.421505
									0.245161			0.212903
									0.0387097			0.0150538
									0.316129			0.307527
									0.247312			0.055914
									0.189247			0.290323
									0.0602151			0.0967742
									0.187097			0.167742
									0.0860215			0.0580645
									0.111828			0.00215054
									0.0602151			0.0150538
									0.0946237			0.0709677
									0.270968			0.204301
									0.0516129			0.0322581
									0.292473			0.133333
									0.148387			0.36129
									0.027957			0.0150538
									0.374194			0.436559
									0.251613			0.169892
									0.313978			0.217204
									0.111828			0.283871
									0.169892			0.163441
									0.176344			0.273118
									0.0774194			0.11828
									0.0344086			0.126882
									0.251613			0.266667
									0.339785			0.298925
									0.0903226			0.083871
									0.206452			0.137634
									0.184946			0.116129
									0.0387097			0.0129032
									0.698925			0.651613
									0.0688172			0.182796
									0.137634			0.178495
									0.126882			0.083871
									0.027957			0.208602
									0.243011			0.212903
									0.243011			0.0537634
									0.384946			0.374194
									0.225806			0.169892
									0.298925			0.273118
									0.0150538			0.167742
									0.449462			0.397849
									0.268817			0.215054
									0.129032			0.234409
									0.215054			0.00645161
									0.088172			0.0193548
									0.378495			0.335484
									0.156989			0.131183
									0.152688			0.0709677
									0.0387097			0.0193548
									0.0107527			0.0387097
									0.111828			0.380645
									0.0817204			0.0817204
									0.163441			0.129032
									0.0688172			0.0752688
									0.0387097			0.195699
									0.763441			0.778495
									0.32043			0.227957
									0.0666667			0.0817204
									0.129032			0.146237
									0.387097			0.455914
									0.0516129			0.0215054
									0.221505			0.221505
									0.277419			0.236559
									0.0688172			0.253763
									0.774194			0.617204
									0.0537634			0.0322581
									0.0752688			0.0322581
									0.00860215			0.0193548
									0.0537634			0.15914
									0.00215054			0.11828
									0.088172			0.107527
									0.0645161			0.0924731
									0.408602			0.447312
									0.131183			0.144086
									0.232258			0.15914
									0.421505			0.701075
									0.212903			0.273118
									0.223656			0.0989247
									0.344086			0.344086
									0.124731			0
									0.109677			0.105376
									0.227957			0.124731
									0.511828			0.51828
									0.0494624			0.178495
									0.0537634			0.131183
									0.473118			0.331183
									0.0731183			0.0301075
									0.333333			0.333333
									0.101075			0.133333
									0.270968			0.286022
									0.477419			0.610753
									0.0387097			0.148387
									0.0623656			0.137634
									0.576344			0.64086
									0.0258065			0.0623656
									0.31828			0.286022
									0.212903			0.290323
									0.178495			0.12043
									0.0387097			0.234409
									0.776344			0.580645
									0.249462			0.163441
									0.158333			0.39881
									0.0297619			0.239286
									0.0154762			0.228571
									0.0357143			0.0559524
									0.1			0.344048
									0.110714			0.0666667
									0.0952381			0.354762
									0.130952			0.336905
									0.121429			0.0214286
									0.025			0.345238
									0.221429			0.230952
									0.240476			0.0559524
									0.146429			0.0535714
									0.292857			0.452381
									0.105952			0.0261905
									0.163095			0.208333
									0.0333333			0.408333
									0.486905			0.72381
									0.0202381			0.0988095
									0.0238095			0.180952
									0.077381			0.072619
									0.441667			0.561905
									0.00833333			0.0309524
									0.0297619			0.339286
									0.154762			0.144048
									0.0119048			0.105952
									0.110714			0.214286
									0.105952			0.422619
									0.0869048			0.269048
									0.110714			0.246429
									0.240476			0.330952
									0.105952			0.246429
									0.0416667			0.232143
									0.0595238			0.2
									0.164286			0.485714
									0.229762			0.540476
									0.169048			0.37619
									0.630952			0.353571
									0.0630952			0.222619
									0.146429			0.117857
									0.0166667			0.129762
									0.215476			0.391667
									0.00238095			0.470238
									0.0964286			0.0190476
									0.1			0.0369048
									0.05			0.285714
									0.163095			0.219048
									0.0595238			0.269048
									0.269048			0.520238
									0.311905			0.244048
									0.129762			0.1
									0.191667			0.440476
									0.203571			0.102381
									0.127381			0.110714
									0.00952381			0.178571
									0.10119			0.0130952
									0.119048			0.153571
									0.0464286			0.0666667
									0.027381			0.258333
									0.313095			0.408333
									0.255952			0.0702381
									0.0166667			0.32619
									0.37619			0.478571
									0.0607143			0.155952
									0.0285714			0.0297619
									0.104762			0.364286
									0.421429			0.853571
									0.419048			0.445238
									0.163095			0.253571
									0.220238			0.146429
									0.184524			0.0202381
									0.308333			0.117857
									0.252381			0.188095
									0.0285714			0.215476
									0.00238095			0.194048
									0.138095			0.434524
									0.022619			0.0440476
									0.190476			0.167857
									0.0559524			0.0404762
									0.441667			0.427381
									0.0654762			0.140476
									0.142857			0.191667
									0.17619			0.303571
									0.232143			0.128571
									0.0761905			0.266667
									0.121429			0.0952381
									0.027381			0.383333
									0.297619			0.15
									0.188095			0.421429
									0.388095			0.490476
									0.45119			0.49881
									0.186905			0.0416667
									0.144048			0.105952
									0.15119			0.336905
									0.00714286			0.159524
									0.279762			0.40119
									0.0297619			0.117857
									0.0666667			0.247619
									0.528571			0.594048
									0.120238			0.284524
									0.242857			0.208333
									0.995238			0.994048
									0.335714			0.355952
									0.0464286			0.342857
									0.182143			0.389286
									0.0464286			0.44881
									0.135714			0.052381
									0.116667			0.0869048
									0.22619			0.122619
									0.196429			0.263095
									0.0202381			0.261905
									0.0178571			0.229762
									0.229762			0.110714
									0.389286			0.652381
									0.92381			0.77381
									0.460714			0.389286
									0.291667			0.503571
									0.157143			0.329762
									0.0607143			0.0488095
									0.0345238			0.0380952
									0.163095			0.682143
									0.147619			0.12619
									0.24881			0.22619
									0.232143			0.328571
									0.116667			0.405952
									0.204762			0.109524
									0.422619			0.372619
									0.315476			0.264286
									0.705952			0.541667
									0.0452381			0.225
									0.270238			0.420238
									0.382143			0.788095
									0.520238			0.534524
									0.0119048			0.421429
									0.191667			0.522619
									0.12619			0.407143
									0.15119			0.364286
									0.139286			0.461905
									0.0261905			0.322619
									0.135714			0.129762
									0.15119			0.520238
									0.219048			0.535714
									0.103704			0.0522222
									0.103333			0.195926
									0.21037			0.176296
									0.23963			0.0803704
									0.114815			0.0959259
									0.322963			0.18963
									0.0277778			0.0140741
									0.225556			0.15
									0.114074			0.14037
									0.037037			0.0037037
									0.00925926			0.052963
									0.0807407			0.00703704
									0.0474074			0.115926
									0.120741			0.156667
									0.0988889			0.0114815
									0.297407			0.0544444
									0.0133333			0.00703704
									0.0796296			0.128889
									0.0703704			0.102593
									0.134815			0.126296
									0.171111			0.282963
									0.24037			0.222593
									0.128519			0.0333333
									0.0522222			0.188519
									0.102593			0.0633333
									0.130741			0.175185
									0.137778			0.142222
									0.46963			0.202593
									0.24			0.228148
									0.0425926			0.0411111
									0.102593			0.0803704
									0.0811111			0.302593
									0.223333			0.08
									0.0988889			0.186296
									0.0414815			0.185556
									0.448519			0.269259
									0.0666667			0.0603704
									0.31037			0.463333
									0.0462963			0.177407
									0.148889			0.114074
									0.00592593			0.0755556
									0.0885185			0.182222
									0.532593			0.568148
									0.0585185			0.00962963
									0.0596296			0.29
									0.0574074			0.0237037
									0.0477778			0.133333
									0.0966667			0.0344444
									0.0248148			0.0403704
									0.0381481			0.270741
									0.0103704			0.0455556
									0.20037			0.10963
									0.232593			0.227037
									0.135926			0.237037
									0.341852			0.0707407
									0.0381481			0.0481481
									0.135185			0.0159259
									0.0774074			0.0418519
									0.228519			0.254815
									0.0792593			0.0262963
									0.824074			0.888148
									0.097037			0.0825926
									0.492963			0.333704
									0.313704			0.335926
									0.0944444			0.121111
									0.171852			0.0718519
									0.133704			0.0607407
									0.320741			0.394815
									0.0614815			0.0414815
									0.0814815			0.0122222
									0.240741			0.186296
									0.305185			0.399259
									0.284815			0.333704
									0.175556			0.0848148
									0.115185			0.272593
									0.405926			0.368889
									0.0125926			0.0451852
									0.294074			0.275926
									0.123704			0.117407
									0.258889			0.451852
									0.0403704			0.017037
									0.120741			0.127037
									0.378519			0.494444
									0.0425926			0.205556
									0.00777778			0.164074
									0.0588889			0.181852
									0.160741			0.187407
									0.0562963			0.115926
									0.0503704			0.00037037
									0.365185			0.057037
									0.334074			0.196667
									0.0466667			0.0211111
									0.0803704			0.0159259
									0.482593			0.736296
									0.0644444			0.0155556
									0.567037			0.212593
									0.208519			0.0559259
									0.624444			0.547407
									0.0374074			0.245556
									0.00592593			0.0914815
									0.731111			0.631852
									0.180741			0.361111
									0.0381481			0.29
									0.152593			0.0766667
									0.295556			0.110741
									0.816667			0.803704
									0.187778			0.165185
									0.131852			0.120741
									0.0455556			0.0722222
									0.0281481			0.0107407
									0.263704			0.163704
									0.185185			0.101481
									0.212222			0.188889
									0.179259			0.224444
									0.318889			0.428148
									0.127037			0.14037
									0.0262963			0.224815
									0.475185			0.392963
									0.03			0.205556
									0.239259			0.0385185
									0.0514815			0.0625926
									0.0725926			0.077037
									0.235185			0.193333
									0.160741			0.341111
									0.0392593			0.115185
									0.311481			0.231481
									0.0437037			0.0633333
									0.121852			0.0959259
									0.211481			0.402963
									0.444801			0.461538
									0.0982906			0.103632
									0.00462963			0.126068
									0.160969			0.433405
									0.0762108			0.117877
									0.0498575			0.0487892
									0.0900997			0.0573362
									0.703348			0.616453
									0.292379			0.0868946
									0.0181624			0.002849
									0.159544			0.22792
									0.085114			0.134615
									0.00356125			0.111823
									0.226852			0.087963
									0.181268			0.126068
									0.189103			0.147436
									0.00320513			0.0708689
									0.180912			0.225071
									0.0833333			0.197293
									0.742521			0.762464
									0.0637464			0.0527066
									0.157051			0.0665954
									0.0957977			0.308761
									0.0587607			0.14245
									0.73896			0.584402
									0.0694444			0.0562678
									0.0997151			0.252493
									0.0299145			0.0466524
									0.154915			0.125356
									0.233618			0.34651
									0.235043			0.199074
									0.126781			0.0491453
									0.175926			0.299858
									0.0847578			0.0630342
									0.0491453			0.361467
									0.126425			0.014245
									0.289174			0.254986
									0.254274			0.40812
									0.104701			0.208333
									0			0.0178063
									0.0270655			0.0751425
									0.0509259			0.0217236
									0.0997151			0.108618
									0.22792			0.128561
									0.10933			0.323362
									0.103989			0.0997151
									0.144231			0.132835
									0.0430912			0.0747863
									0.0594729			0.291311
									0.0381054			0.0128205
									0.031339			0.20406
									0.202635			0.112536
									0.207977			0.0270655
									0.136396			0.0954416
									0.291667			0.155983
									0.103989			0.106481
									0.0235043			0.0997151
									0.17735			0.0701567
									0.103989			0.279558
									0.172365			0.407764
									0.0544872			0.00961538
									0.0594729			0.111467
									0.241453			0.316239
									0.103989			0.381054
									0.161681			0.00747863
									0.173077			0.0844017
									0.0605413			0.206553
									0.037037			0.0883191
									0.198006			0.172009
									0.67557			0.076567
									0.0452279			0.101852
									0.565883			0.69302
									0.441595			0.632835
									0.252493			0.23433
									0.145655			0.0722934
									0.0188746			0.135328
									0.179843			0.0957977
									0.0754986			0.184117
									0.371083			0.33084
									0.154202			0.185897
									0.136752			0.478632
									0.0352564			0.134615
									0.32906			0.370726
									0.22614			0.12037
									0.135328			0.0220798
									0.0591168			0.0608974
									0.203704			0.17094
									0.152066			0.167023
									0.0616097			0.0719373
									0.0270655			0.0633903
									0.0430912			0.00747863
									0.120014			0.132479
									0.0783476			0.1599
									0.0434473			0.11859
									0.165242			0.0858262
									0.896011			0.639957
									0.145655			0.203704
									0.519231			0.815883
									0.212607			0.155983
									0.14067			0.163818
									0.260684			0.548789
									0.494302			0.338675
									0.014245			0.0292023
									0.0416667			0.00712251
									0.0110399			0.185185
									0.0719373			0.209402
									0.116097			0.093661
									0.0726496			0.174501
									0.0131766			0.048433
									0.702279			0.502849
									0.132479			0.0569801
									0.606838			0.692308
									0.0359687			0.145299
									0.383191			0.434117
									0.192664			0.319088
									0.282051			0.0954416
									0.378205			0.135328
									0.603989			0.298433
									0.334046			0.577635
									0.571937			0.796296
									0.981481			0.896368
									0.384615			0.569801
									0.227208			0.4099
									0.0413105			0.222934
									0.342236			0.157407
									0.421296			0.64886
									0.202991			0.165598
									0.0683761			0.343661
									0.425214			0.293803
									0.453186			0.156045
									0.013113			0.269079
									0.359953			0.234461
									0.0550747			0.113165
									0.0262261			0.094545
									0.0520587			0.189352
									0.0461579			0.111985
									0.0403881			0.174141
									0.152111			0.150144
									0.1508			0.249803
									0.06845			0.223053
									0.0767113			0.0472069
									0.01508			0.0382901
									0.19368			0.178862
									0.174403			0.295437
									0.207186			0.177026
									0.0730396			0.0207186
									0.352741			0.576842
									0.196696			0.176239
									0.116575			0.10556
									0.0257015			0.112116
									0.0590087			0.0394702
									0.0209809			0.00891686
									0.118804			0.0769735
									0.238919			0.00393391
									0.00826121			0.327695
									0.0658274			0.152505
									0.0742198			0.261736
									0.137293			0.192893
[truncated: 248 more rows]

## Sheet: Figure 3
Figure 3b	Correct rate (%)
	Bimodal							Tactile 1st Day							Auditory 1st Day
	Young	gender	Middle age	gender	Advanced age	gender		Young	gender	Middle age	gender	Advanced age	gender		Young	gender	Middle age	gender	Advanced age	gender
	95.935	m	74.5098	m	58.7302	f		85.1485	m	64.7059	m	38.2353	f		85.1485	m	80.4878	m	40.7407	f
	53.125	m	70.3125	f	79.7101	f		55.1282	m	73.1707	f	68.75	f		41.5385	m	64.7059	f	38.2353	f
	87.234	m	89.8305	f	88.8889	f		72.9167	m	58.9744	f	82.3529	f		72.3404	m	87.5	f	42.8571	f
	88.5246	m	85	f	65.3846	m		67.2414	m	57.6923	f	76.4706	m		97.9167	m	83.7838	f	50	m
	89.6552	m	96.6667	m	85.1852	m		72.1311	m	79.5918	m	70.3125	m		77.7778	m	95.098	m	74.6479	m
	78.75	f	92.5	m				82.2581	f	84.6154	m				78.0822	f	61.4286	m
	82.0513	f	73.6111	f				80.9524	f	62.2222	f				89.4737	f	58.0645	f
	77.5	f						81.8182	f						75	f
	94	f						92.6316	f						97.5	f
	88.1188	f						63.6364	f						86.25	f

## Sheet: Figure 4
Figure 4b	SI correlation							Figure 4c	SI(tactile) x SI(auditory)							Figure 4d	Fraction of neurons (%)																				Figure 4f	Similarity index in state space							Figure 4g	Decoding accuracy
	Early delay			Late delay					Early delay			Late delay					Early delay										Late delay											Early delay			Late delay					Early delay
	Young	Middle age	Advanced age	Young	Middle age	Advanced age			Young	Middle age	Advanced age	Young	Middle age	Advanced age			Young			Middle age			Advanced age				Young			Middle age			Advanced age					Young	Middle age	Advanced age	Young	Middle age	Advanced age			Young		Middle age
	0.591651	-0.0224978	-0.0351611	0.577018	0.226277	-0.118386			0.0325258	0.0170207	0.00264948	-0.00603235	-0.0296711	0.00107411			Consistent	Tactile	Auditory	Consistent	Tactile	Auditory	Consistent	Tactile	Auditory		Consistent	Tactile	Auditory	Consistent	Tactile	Auditory	Consistent	Tactile	Auditory			0.749411	0.437403	0.353821	0.593068	0.545049	0.330166			Within-modality	Cross-modality	Within-modality	Cross-modality
	0.452446	-0.218918	-0.239367	0.116771	0.157303	0.0105898			0.0184231	0.0130589	-0.010956	0.0064807	0.0393713	0.0258503			0.0606061	0.30303	0.121212	0.0285714	0.328571	0.257143	0	0.015625	0		0.0606061	0.30303	0.0606061	0.128571	0.414286	0.314286	0	0.015625	0			0.783503	0.479625	0.536467	0.621979	0.434309	0.387148			1	0.75	0.75	0.5
	0.490721	-0.417811	0.201101	0.416821	0.229351	0.205892			0.0147589	-0.000745669	-0.00107411	0.0214108	-0.000110229	0.0154672			0.125	0.375	0.408333	0	0.258621	0.172414	0	0	0		0.0666667	0.358333	0.333333	0.0344828	0.275862	0.258621	0	0.0810811	0			0.767343	0.356858	0.245554	0.650741	0.411346	0.329802			0.875	0.625	0.75	0.5
	0.81641	-0.384702	0.207053	0.786661	0.422661	0.149005			-0.00592433	-0.10582	-0.00214823	-0.0282685	-0.0408497	0.00429646			0.0581395	0.139535	0.255814	0	0	0.105263	0	0.0481928	0		0.151163	0.313953	0.372093	0	0	0.210526	0	0.120482	0			0.814411	0.407944	0.555532	0.74322	0.401827	0.436635			0.5	0.75	0.75	1
	0.67931	0.0818091	0.429058	0.747701	-0.0824977	-0.362747			-0.00116571	-0.0310263	-0.00128894	0.00251687	0.0150301	-0.00501253			0.253333	0.373333	0.346667	0	0	0	0	0.0163934	0		0.186667	0.36	0.266667	0	0	0.214286	0	0.0327869	0.0327869			0.762438	0.436228	0.607861	0.648865	0.288523	0.272209			0.875	0.875	0.625	0.625
	-0.0496596	0.178915	0.0340843	0.19135	-0.061946	0.199165			-0.0111884	-0.182384	0.00150376	0.0775849	-0.181269	0.00773362			0.242424	0.424242	0.439394	0	0	0.0384615	0	0	0		0.227273	0.424242	0.469697	0	0	0.0384615	0	0	0			0.739013	0.559984	0.401685	0.55318	0.361448	0.387187			0.875	0.75	0.75	0.375
	0.0179517	0.082026	-0.159139	0.273716	-0.0787827	0.416389			0.0106768	-0.0184796	-0.0322234	-0.00577149	-0.0133442	-0.116864			0	0.285714	0	0	0.0212766	0.0638298	0	0.0263158	0		0	0.285714	0	0	0.0425532	0.0638298	0	0.236842	0			0.812523	0.551125	0.382245	0.739849	0.45044	0.373651			1	1	0.875	0.375
	0.682552	0.0874628	0.234691	0.798868	0.231025	0.406538			0.00739778	0.0203341	-0.0572861	-0.0021908	0.00298267	-0.0259936			0	0.0869565	0	0.00980392	0.0294118	0.176471	0.0121951	0.097561	0.0487805		0	0.217391	0	0	0.0882353	0.137255	0.0609756	0.219512	0.0731707			0.701984	0.521107	0.36753	0.628554	0.414932	0.419081			1	0.75	0.75	0.75
	0.640745	0.332967	0.18219	0.848571	0.379511	0.0594589			-0.0231226	-0.00184796	-0.062585	0.0205996	0.0216827	-0.0827068			0.0909091	0.272727	0.212121	0.0142857	0.185714	0.0714286	0.0116279	0.0581395	0.0116279		0.212121	0.393939	0.242424	0.0142857	0.257143	0.0857143	0.0232558	0.116279	0.0697674			0.758477	0.53656	0.436865	0.645128	0.392123	0.364513			0.75	0.875	0.75	0.625
	0.660213	0.250914	0.310683	0.635431	0.398534	0.477637			0.00661316	-0.027285	-0.0155388	0.00200535	-0.0523913	-0.0450412			0.132353	0.367647	0.235294	0	0.0909091	0.0227273	0	0.0961538	0.0192308		0.411765	0.602941	0.470588	0	0.159091	0.0227273	0	0.153846	0			0.788763	0.35834	0.455219	0.70618	0.397993	0.143162			0.875	0.875	1	0.625
	0.601319	0.876909		0.774883	0.947474				0.00324544	0.263318	-0.0326531	0.024859	0.00583567	-0.0523451			0.138298	0.202128	0.297872	0	0	0	0.0210526	0.0947368	0.105263		0.0744681	0.12766	0.265957	0	0	0	0.0315789	0.0842105	0.126316			0.792025	0.574353	0.380601	0.699634	0.484608	0.265357			0.875	0.875	0.5	0.5
	0.569847	0.714599		0.6662	0.930901				0.140633	-0.0100503	-0.000358038	-0.0193891	0.00670453	0.00343716			0.0921053	0.144737	0.236842	0.347826	0.478261	0.521739					0.118421	0.171053	0.407895	0.565217	0.695652	0.608696						0.810571	0.429064	0.393389	0.776481	0.333976	0.25925			1	0.75	0.875	0.625
	0.385753	-0.0127894		0.488979	0.270124				0.0789259	0.296374	-0.0311493	-0.00577149	0.16609	-0.0094522			0.0673077	0.211538	0.182692	0.258065	0.483871	0.322581					0.0961538	0.230769	0.317308	0.516129	0.677419	0.548387						0.786787	0.479581	0.346856	0.69565	0.408668	0.227347			0.75	0.875	0.875	0.375
	0.361487	0.116144		0.715351	0.258687				-0.0008967	-0.023829	0.00665951	-0.026363	0.0564115	-0.0108844			0.0104167	0.03125	0.125	0	0.144737	0.0394737					0.0104167	0.03125	0.197917	0.0263158	0.184211	0.0526316						0.737141	0.458554	0.452058	0.699683	0.360997	0.320656			0.875	0.375	0.875	0.75
	0.208247			0.599426					0.117086	-0.212457	0.0902256	0.0812431	0.0721289	0.13541			0.0263158	0.105263	0.0789474	0.0121951	0.146341	0.0365854					0.140351	0.263158	0.315789	0	0.195122	0.0243902						0.797804	0.360975	0.435948	0.72471	0.351182	0.392685			0.5	0.5	0.875	0.375
	0.455371			0.439352					0.0678639	0.118464	-0.0401719	0.0733664	0.201629	-0.00515575			0.049505	0.267327	0.108911								0.138614	0.29703	0.237624									0.699342	0.500189	0.505666	0.650698	0.290961	0.283154			0.875	1	0.625	0.625
	0.40915			0.456479					0.00136951	-0.00930465	-0.0111708	0.0299579	-0.0355976	-0.138776			0.079646	0.292035	0.141593								0.0619469	0.292035	0.132743									0.752012	0.502597	0.501822	0.657003	0.331485	0.274331			0.875	0.5	0.875	0.75
	0.641832			0.446758					0.00202573	0.116441	-0.0100251	0.00635842	0.0299499	-0.00558539			0.08	0.21	0.16								0.07	0.26	0.16									0.80896	0.50218	0.585649	0.706806	0.309276	0.223101			0.875	0.875	0.75	0.5
	0.450652			0.528236					0.0961314	-0.0195884	0.0251343	0.126347	0.0026455	0.0309345			0.0642202	0.165138	0.12844								0.119266	0.238532	0.348624									0.818609	0.43331	0.181696	0.670713	0.392658	0.325627			0.875	0.75	0.75	0.625
									0.000631766	0.0193161	-0.024633	-0.00337485	0.235372	-0.0526316			0.0362319	0.173913	0.246377								0.0869565	0.23913	0.318841									0.733951	0.558006	0.509407	0.720892	0.453197	0.331615			0.625	0.5	0.5	0.75
									0.30017	0.100218	-0.0206946	0.230709	0.130855	-0.0421769																								0.753649	0.494532	0.464614	0.655062	0.414071	0.40707			1	1	0.875	0.25
									-0.00361941	-0.00459073	0.0206946	0.00319144	0.0217087	0.0225564																								0.742531	0.431446	0.466262	0.699896	0.450406	0.355709			0.75	0.75	0.875	0.375
									-0.0224134	0.13033	0	-0.000662335	0.241221	-0.032295																								0.743921	0.486108	0.273746	0.731224	0.528329	0.399703			0.75	0.75	0.75	0.75
									0.0509957	0.00233427	0.00257787	0.128091	0.0853045	0.00143215																								0.794519	0.389989	0.343215	0.657364	0.488558	0.31252			0.875	0.5	0.75	0.5
									0.0108827	0.0114574	0	0.0251504	-0.0299888	0.0118153																								0.733121	0.531367	0.46808	0.733108	0.443951	0.212593			1	0.875	0.875	0.5
									-0.000947649	-0.0338469	0.0526316	0.00422264	-0.0134091	0.0493376																								0.741645	0.49579	0.512724	0.716439	0.438645	0.363951			0.875	0.875	0.75	0.625
									0.0116551	0.00778089	-0.0118153	0.0136461	-0.00803701	-0.0850698																								0.865108	0.492774	0.340738	0.577594	0.534827	0.321048			1	0.875	0.75	0.625
									-0.00390065	-0.0463222	-0.0230576	0.0525059	0.019971	-0.0418904																								0.771218	0.452202	0.301232	0.707357	0.339139	0.375252			0.875	0.75	0.75	0.625
									0.0105974	-0.0720705	-0.00515575	-0.0215514	0.0912309	-0.0167562																								0.726683	0.423058	0.306767	0.679777	0.433337	0.353989			1	1	0.75	0.625
									-0.00902406	0.108485	-0.0145363	-0.0259839	-0.00788464	-0.0228428																								0.73638	0.420477	0.400652	0.658097	0.428022	0.387352			1	1	0.625	0.75
									-0.0133527	-0.0326797	-0.00644468	-0.00456502	0.105606	0.00408163																								0.740605	0.436382	0.372837	0.642448	0.389949	0.254952			0.625	1	0.875	0.5
									0.00209094	-0.106598	-0.0210526	0.00188103	0.00690554	-0.0255639																								0.816497	0.41509	0.544276	0.685101	0.24516	0.369062			0.75	0.625	0.75	0.625
									0.00834543	0.0297425	-0.00451128	-0.00459559	0.0878268	-0.0115288																								0.80968	0.572899	0.581139	0.607691	0.409957	0.443798			1	0.875	0.75	0.5
									0.0107827	-0.0591348	-0.0377372	0.0304731	-0.128968	-0.0571429																								0.814174	0.478217	0.579323	0.70959	0.390378	0.473402			0.875	0.875	0.75	0.75
									0.034561	0	-0.00171858	-0.0029525	0.0113082	0.0126029																								0.755546	0.403233	0.366271	0.711164	0.335668	0.314114			0.875	1	1	0.375
									-0.0186203	0.017507	-0.0146079	0.0532875	-0.000622471	-0.054923																								0.790083	0.451047	0.586021	0.728488	0.307992	0.515374			0.875	0.875	0.75	0.75
									-0.0485933	-0.239651	0.0128894	0	-0.0204248	0.0212675																								0.64341	0.536916	0.194718	0.6686	0.198934	0.438934			0.875	0.625	1	0.5
									-0.0253924	0.0417056	0.00601504	-0.0120354	0.0145503	-0.000930899																								0.792584	0.570275	0.373744	0.678473	0.437861	0.222114			0.875	0.875	0.5	0.75
									-0.0565175	0.0559187	0.0626566	0.00394908	-0.00884428	0.0292159																								0.802631	0.401693	0.459672	0.708096	0.243869	0.360678			0.875	0.875	0.875	0.75
									0.013575	0.0401494	-0.0698174	-0.0919	-0.0281409	-0.00930899																								0.711545	0.477804	0.512463	0.72722	0.394877	0.327304			1	1	0.875	0.375
									0.125545	-0.126958	0.00501253	0.0769466	-0.0170142	-0.00164697																								0.616293	0.497389	0.42901	0.729894	0.506519	0.376151			0.875	0.75	0.75	0.625
									0.0104781	-0.133805	-0.0212675	0.000113629	-0.105159	-0.0843537																								0.790173	0.50799	0.522247	0.745051	0.275824	0.369657			0.875	0.375	0.75	0.5
									0.0175408	-0.195223	-0.0401003	-0.0930456	-0.0631225	-0.0763337																								0.632111	0.482914	0.41413	0.597299	0.231771	0.357884			1	0.625	0.5	0.5
									0.017144	-0.0597378	0.018618	0.019031	0.0841633	0.00615825																								0.692695	0.487051	0.629504	0.695551	0.325416	0.321191			1	0.875	1	0.75
									0.332933	0.00427949	-0.0204798	0.213041	-0.092437	-0.00837809																								0.656401	0.440759	0.343158	0.644832	0.367409	0.376538			0.75	0.625	0.75	0.625
									0.0213083	0.0239392	-0.0182599	0.0186464	0.0239262	-0.0170426																								0.635945	0.430398	0.49609	0.68334	0.386859	0.3411			0.875	0.625	0.375	0.375
									0.0353368	0.121382	-0.0120301	-0.0200677	-0.0205415	-0.0821339																								0.827376	0.415528	0.31022	0.653772	0.32837	0.276015			0.75	0.75	0.75	0.375
									0.106402	-0.0196727	0.00580021	-0.0881419	0.00611448	0.00572861																								0.582051	0.498572	0.40881	0.60072	0.399218	0.481361			0.875	0.75	0.625	0.75
									-0.00754424	-0.182948	-0.0120301	-0.00837038	-0.108718	-0.0214107																								0.636743	0.479424	0.496722	0.554942	0.449045	0.33284			0.75	0.625	0.75	0.5
									0.082018	0.00603667	0.0415324	0.00479199	-0.00487602	0.0148228																								0.776554	0.497427	0.266226	0.811674	0.409546	0.423947			1	0.875	1	0.5
									-0.00245886	0.0224673	-0.00121733	-0.00219155	-0.0230379	-0.00150376																								0.724247	0.466682	0.494802	0.661503	0.349639	0.398924			1	0.5	0.875	0.5
									-0.00404502	0.0298267	0.0135338	-0.0428233	0.255602	0.0107411																								0.827751	0.325732	0.324182	0.683515	0.37879	0.462366			1	0.625	1	0.625
									-0.00165973	0.0474375	0	0.0240661	-0.0174292	0.0296455																								0.690946	0.442481	0.370008	0.702993	0.517702	0.421275			0.875	1	0.875	0.375
									0.0254604	-0.0193874	0.0365199	0.0237914	0.151163	0.0218403																								0.836454	0.417857	0.541679	0.697834	0.402424	0.329981			0.75	1	0.875	0.25
									-0.0125402	0.0376725	0.0105263	-0.060502	-0.0252101	-0.00923738																								0.640285	0.466253	0.608188	0.650985	0.418599	0.316406			1	0.75	0.625	0.375
									-0.0367628	0.00354031	0.0927318	0.00209562	-0.0594265	0.106337																								0.87051	0.520478	0.47941	0.71732	0.387385	0.282185			0.875	0.625	0.875	0.75
									0.108942	-0.00287893	0.0417472	-0.0276212	-0.00275573	0.033584																								0.705097	0.406171	0.389129	0.680922	0.437227	0.421373			0.875	0.75	0.75	0.5
									0.0191121	-0.0329002	-0.00773362	-0.0105806	-0.0112758	-0.0180451																								0.793711	0.521586	0.196932	0.717862	0.408803	0.393776			0.625	0.625	0.875	0.75
									0.0893564	0.0325241	0.0954529	0.0950649	0.188058	0.0609381																								0.703221	0.477251	0.399921	0.685797	0.455585	0.421577			0.75	0.875	0.75	0.5
									-0.157794	-0.00876647	-0.000214823	-0.0688016	-0.0177404	0.00787683																								0.721251	0.446105	0.435398	0.620537	0.402609	0.397602			1	0.875	0.625	0.625
									-0.0223952	0.0292691	0.00608665	-0.0719888	0.0245357	0.0133906																								0.737938	0.539272	0.31253	0.668924	0.494369	0.373847			1	1	0.875	0.75
									0.142578	-0.00542069	-0.0296455	-0.0906939	0.0890134	0.00322234																								0.759995	0.381454	0.384901	0.709702	0.306766	0.313536			0.875	0.75	0.75	0.625
									0.00354952	0	0.0139635	0.0743564	0.0359218	0.081203																								0.710189	0.550343	0.272347	0.675445	0.368089	0.538531			0.875	1	0.875	0.75
									-0.0144179	-0.0146378	-0.0393842	0.0137147	0.102692	0.0372359																								0.747509	0.5366	0.467017	0.716684	0.314773	0.393405			0.875	0.875	0.5	0.5
									-0.0026023	-0.034411	-0.0117647	0.112144	-0.0653595	0.0205042																								0.797401	0.516193	0.462039	0.712183	0.41546	0.393491			1	0.875	0.5	0.5
									0.000873641	-7.13248e-05	-0.00347339	0.00284911	-0.00328094	-0.00705882																								0.729357	0.277137	0.420795	0.720383	0.408565	0.346938			0.75	1	0.875	0.375
									0.0707063	-0.00593293	-0.0760784	0.00867122	0.0115157	-0.0272269																								0.712514	0.337029	0.28263	0.789616	0.442723	0.263528			0.875	0.875	0.75	0.625
									-0.00986526	-0.0117816	0.00638655	0.000378143	-0.0453626	0.0308123																								0.688686	0.525566	0.439552	0.702896	0.374191	0.348288			0.875	0.875	0.75	0.5
									-0.00061751	0.0781979	-0.00369748	-0.000470351	0.0315904	-0.0321569																								0.840734	0.500168	0.397871	0.749755	0.350897	0.503508			1	0.625	1	0.5
									0.00617044	-0.0827887	0.00212885	0.0175054	0.0705338	-0.00235294																								0.749355	0.529177	0.376365	0.645239	0.294802	0.315904			0.625	0.75	0.75	0.75
									0.154391	-0.00582353	-0.014902	-0.0432229	0.00970588	0.0382073																								0.752091	0.508751	0.403489	0.727126	0.479193	0.285061			0.875	0.75	0.875	0.625
									0.11117	-0.0476	-0.014902	0.0566963	-0.0882706	-0.00526611																								0.81638	0.345869	0.385302	0.655729	0.418686	0.416885			0.875	0.625	0.875	0.625
									-0.0310571	-0.0111059	-0.0305882	0.0041633	-0.0221176	0.00929972																								0.74275	0.404545	0.493492	0.68156	0.344878	0.448476			0.75	0.5	0.75	0.375
									-0.00773052	-0.0556706	0.0957983	0.0197324	0.00730588	-0.0521008																								0.851321	0.54204	0.427715	0.724952	0.359482	0.228074			1	0.625	0.875	0.5
									0.394214	-0.132706	-0.0238655	-0.00958118	0.138353	-0.0171429																								0.786281	0.409132	0.478206	0.70761	0.362609	0.380143			0.875	0.875	1	0.75
									0.043384	0.00667059	0.00728291	-0.0471459	0.0751882	0.0393277																								0.730178	0.413112	0.524549	0.649643	0.400842	0.230051			0.75	0.75	0.75	0.375
									-0.0240251	0.00455294	-0.0097479	0.000527165	-0.00110588	0.00235294																								0.648071	0.296872	0.453468	0.668903	0.476152	0.219846			0.75	0.875	0.875	0.625
									0.138354	-0.0668235	-0.0180392	0.0428997	-0.259494	-0.00862745																								0.73991	0.50322	0.363164	0.697086	0.316319	0.317037			0.875	1	0.875	0.625
									0.150093	-0.00335294	-0.04	-0.075326	-0.00165882	-0.0231933																								0.721191	0.488345	0.394149	0.696825	0.419253	0.290063			0.875	0.75	0.875	1
									0.0818261	-0.0355882	0.00728291	-0.00295436	0.0736941	0.196639																								0.723809	0.499403	0.482621	0.745335	0.366998	0.235066			0.875	0.875	0.75	0.25
									0.0930912	0.0125294	0.0480672	0.0234337	-0.0290588	0.0276751																								0.739723	0.462373	0.397967	0.763741	0.382496	0.310602			0.75	0.625	0.75	0.625
									0.0617035	-0.00663529	0.0335014	-0.0601499	0.189965	0.0373109																								0.690032	0.479144	0.580485	0.760441	0.265267	0.345595			0.75	0.875	0.75	0.625
									0.062877	0.0674471	-0.00280112	-0.00636883	-0.00617647	0.0415686																								0.818205	0.405389	0.315914	0.623115	0.417513	0.202748			1	0.5	0.75	0.625
									-0.0464725	-0.0102941	-0.0164706	-0.0548997	0.0255882	-0.0480672																								0.756498	0.465536	0.501281	0.634827	0.384585	0.406731			1	0.75	0.75	0.75
									0.282161	0.000141176	-0.0245378	0.0124787	0.142659	-0.101176																								0.773397	0.418715	0.532946	0.684538	0.369427	0.413697			0.75	1	0.75	0.25
									-0.0495908	0.0877412	-0.0447059	0.0405014	0.169306	-0.0534454																								0.835462	0.60712	0.504262	0.679061	0.502918	0.383851			0.875	0.875	0.875	0.25
									0.20362	0.0570706	0.0722689	-0.00314902	-0.0525765	0.0352941																								0.834921	0.431566	0.463527	0.779777	0.401355	0.381093			1	0.875	0.375	0.5
									0.0549388	0.0596471	-0.00705882	-0.146241	0.293282	0.0117647																								0.776328	0.37688	0.310652	0.711399	0.50923	0.313519			1	0.875	0.75	0.625
									-0.0574536	-0.0321176	0.00302521	-0.0209935	0.0228706	0.00728291																								0.744325	0.521211	0.461691	0.780083	0.390011	0.305314			0.875	0.875	1	0.75
									0.286091	0.110341	-0.0229692	-0.00402918	-0.00970588	-0.0572549																								0.706772	0.382593	0.426634	0.693075	0.514143	0.421089			0.625	0.875	0.625	0.75
									-0.00945358	-0.1928	0.0101961	0.0494828	-0.1332	0.0823529																								0.824457	0.611418	0.392439	0.737166	0.483355	0.389671			0.875	0.875	0.875	0.375
									0.10179	-0.0263059	0.00190476	0.00956442	0.0819765	0.000112045																								0.782697	0.350509	0.372672	0.735899	0.520403	0.348009			0.625	0.875	0.75	0.5
									-0.00628593	0.1592	0.00212885	-0.0364135	0.0478	0.00280112																								0.753947	0.599576	0.55866	0.690522	0.571619	0.468353			0.75	0.875	0.75	0.375
									0.0127833	-0.00449412	-0.0615126	0.00174076	0.0218118	-0.00705882																								0.790471	0.442616	0.69086	0.71411	0.282688	0.369761			1	0.75	1	0.375
									0.00687364	-0.176471	-0.0494118	-0.0642769	-0.0646941	-0.0364146																								0.829646	0.412413	0.307102	0.73793	0.443845	0.372894			0.625	0.875	0.625	0.625
									0.0425523	-0.1144	-0.0597199	0.0118305	-0.0425647	-0.138375																								0.626664	0.455162	0.218011	0.589271	0.380637	0.400509			1	0.75	0.625	0.5
									0.014511	0.0947176	-0.057479	0.0263611	0.0274235	-0.0128852																								0.773877	0.372709	0.359879	0.705593	0.518566	0.310635			1	0.75	0.875	0.75
									0.00705899	0.00217647	-0.0117647	0.0507979	0.0813647	0.00436975																								0.719855	0.447535	0.524293	0.71635	0.436127	0.252418			0.75	0.625	0.875	0.5
									-0.0064126	-0.110647	-0.00526611	-0.00024868	-0.0504	0.00504202																								0.735348	0.398491	0.498338	0.739062	0.229067	0.435719			0.875	0.875	0.75	0.75
									0.153317	0.0159059	0.0464986	0.0254995	-0.0988235	0.176695																								0.630163	0.405965	0.472862	0.600538	0.391568	0.338572			1	0.625	0.625	0.75
									0.123172	0.0602588	-0.0352941	0.0924942	0.2678	-0.0312605																								0.789979	0.331994	0.572576	0.685067	0.29898	0.45868			1	0.75	0.625	0.5
									-0.0474309	0.0133294	-0.00249433	-0.00522043	0.0858	-0.00294785																								0.624489	0.404902	0.340595	0.703744	0.49539	0.35078
									-0.0726482	0.0655059	0.0122449	0.0720577	0.0568941	0.00634921																								0.682834	0.36208	0.421003	0.639092	0.362977	0.330401
									0.0916672	-0.0235412	-0.0344671	0.037642	-0.00963529	-0.0761905																								0.695924	0.426132	0.491984	0.594163	0.337671	0.399021
									0.0273446	-0.0374118	-0.0294785	-0.0452319	-0.1422	-0.0526077																								0.73277	0.404957	0.426559	0.704866	0.340885	0.298853
									-0.0931481	-0.00277647	-0.044898	0.0150102	1.95922e-17	-0.00816327																								0.792496	0.533696	0.441079	0.748851	0.397286	0.404853
									0.0225852	-0.172835	0.052381	0.00141478	-0.0266118	0.0816327																								0.650359	0.255732	0.504828	0.712367	0.311228	0.477954
									0.167615	-0.279282	-0.029932	0.0160385	-0.0596824	-0.154195																								0.804539	0.527218	0.404649	0.7408	0.382346	0.329014
									0.0819388	0.0249294	0.0272109	0.00172772	0.0270706	0.0272109																								0.700273	0.419622	0.268247	0.680124	0.321231	0.318119
									-0.0230658	-0.0532235	0.0172336	-0.0294756	-0.00648235	0.0199546																								0.707906	0.436904	0.201369	0.680751	0.468623	0.359151
									0.027271	-0.0868588	-0.00816327	0.00416982	-0.0911647	-0.00907029																								0.830649	0.4108	0.43128	0.794049	0.285808	0.320007
									0.00806116	-0.0852	-0.00634921	-0.0581037	0.0791412	0.00997732																								0.704472	0.517537	0.150015	0.759149	0.394411	0.358497
									-0.00624961	0.0263647	-0.0047619	0.0301406	0.0272941	-0.0487528																								0.787878	0.509441	0.404217	0.727467	0.412612	0.35693
									-0.0291962	-0.000494118	0.128571	-0.0855805	0.0168235	0.339002																								0.739172	0.431797	0.397038	0.731387	0.233373	0.337057
									0.488733	-0.00275294	0.0725624	0.177217	-0.00123529	0.113379																								0.773642	0.500306	0.475969	0.672175	0.450261	0.272935
									-0.0118417	-0.00201176	0.0507937	0.0520972	-0.0251765	0.077551																								0.788753	0.462966	0.327244	0.670239	0.376124	0.315851
									-0.0825163	-0.00764706	0.0442177	0.00741105	0.00764706	0.0548753																								0.648813	0.547348	0.418986	0.663018	0.438766	0.380935
									-0.0293257	-0.000905882	0.0353741	0.14331	0.0419294	-0.0396825																								0.759206	0.363642	0.457649	0.781146	0.479844	0.282421
									0.0265287	-0.0287529	0.100227	0.0437417	0.113141	-0.0435374																								0.734777	0.375542	0.348365	0.565877	0.43422	0.384776
									0.090067	-0.000317647	-0.0603175	0.0712353	0.0667176	-0.0335601																								0.747158	0.494091	0.356133	0.616423	0.475757	0.391481
									0.162982	-0.00152941	0	0.104143	0.0232941	0																								0.694491	0.551436	0.469258	0.670587	0.259899	0.365527
									0.160171	-0.00130588	-3.70074e-18	0.0736737	0.00247059	0																								0.697287	0.55643	0.415683	0.682896	0.487893	0.288215
									-0.181051	-0.0740235	0.00589569	0.0121127	-0.000682353	0.0131519																								0.779482	0.410421	0.375831	0.779578	0.446244	0.317063
									0.0618041	0.000588235	0.00181406	-0.0476852	0.0317059	-0.000453515																								0.831046	0.379762	0.555117	0.753459	0.359232	0.406234
									0.196567	0.0105059	-0.0102041	-0.0435014	0.0290588	-0.00907029																								0.787177	0.507699	0.451903	0.695656	0.378221	0.46013
									-0.0236069	-0.0603529	0.0453515	-0.0970776	-0.00261176	0.0952381																								0.766091	0.545625	0.348657	0.631321	0.348981	0.391969
									0.0199662	-0.0320706	0.00294785	0.000922074	-0.0271765	0.00612245																								0.777053	0.428585	0.489808	0.6749	0.435458	0.376787
									-0.00511145	-0.119824	-0.000907029	0.0607442	-0.0879529	-0.0306122																								0.717393	0.493863	0.534932	0.631901	0.332175	0.41709
									0.000388389	-0.047619	0.0380952	0.0260323	-0.12381	0.0283447																								0.673935	0.405883	0.305016	0.692019	0.3586	0.426623
									0.207089	-0.114286	-0.00408163	0.127988	0.152381	0.0231293																								0.812749	0.456463	0.272065	0.746523	0.402307	0.273457
									0.00348618	-0.457143	0.0122449	0.28204	-0.0952381	0																								0.758398	0.543426	0.431498	0.699294	0.430751	0.184905
									0.0647864	-0.0714286	-0.00725624	0.00412139	-0.0761905	-0.0136054																								0.781632	0.452973	0.395574	0.776439	0.313222	0.311197
									-0.0139764	0	0.0340136	0.0294272	-0.0857143	0.10068																								0.704839	0.554404	0.42458	0.759556	0.424757	0.453303
									-0.000712511	0	-0.0453515	0.169651	-0.0285714	0.0190476																								0.753116	0.514479	0.339336	0.64787	0.346502	0.285681
									-0.00539925	0.0190476	0.0544218	0.000405154	0.0952381	0.109524																								0.748556	0.487535	0.55955	0.642	0.520261	0.415978
									-0.0229885	-0.228571	-0.047619	-0.0927355	0.285714	-0.0453515																								0.688088	0.429602	0.44653	0.694314	0.28658	0.480249
									0.0403756	-4.44089e-17	-0.0399093	-0.00915088	0.285714	-0.0517007																								0.747491	0.431819	0.44702	0.678676	0.2347	0.423027
									-0.000246818	-0.0666667	0.0816327	0.00865725	0.0380952	0.0947846																								0.742528	0.393451	0.561445	0.698413	0.444528	0.337969
									0.0589838	0.0809524	0.00226757	-0.151712	0.2	-0.014059																								0.764936	0.354708	0.327021	0.718278	0.314046	0.332708
									-0.0100841	0.214286	-0.0117914	-0.0365085	0.433333	0.00680272																								0.766127	0.452217	0.313885	0.696398	0.403256	0.35225
									-0.0228404	-0.128571	0.0498866	0.0115492	-0.0285714	0.0217687																								0.77571	0.40882	0.460933	0.582588	0.287573	0.276549
									0.0401102	0.114286	0.0390023	-0.00737659	0.0047619	0.0462585																								0.718603	0.401894	0.593237	0.730807	0.400007	0.513352
									-0.0388826	-0.3	0.00204082	-0.123744	-0.2	-0.00136054																								0.784634	0.507305	0.490982	0.679149	0.38093	0.460122
									0.0996342	0	-0.0326531	0.255807	0.0380952	-0.0634921																								0.752674	0.503541	0.349186	0.677072	0.279122	0.23173
									0.126117	0	0.00770975	-0.0858534	-0.0380952	-0.0217687																								0.801979	0.484841	0.46445	0.626288	0.42866	0.305674
									0.00454331	0.0857143	-0.00680272	-0.0636929	-0.00952381	-0.0278912																								0.709744	0.541892	0.492065	0.720508	0.298627	0.341614
									0.0938252	0	0	0.0573688	0.0285714	2.19024e-17																								0.78933	0.454384	0.311262	0.608266	0.386589	0.327065
									0.09323	0.0397759	0.0222222	0.0456929	0.0212885	0.0907029																								0.76767	0.343319	0.416833	0.684954	0.462061	0.361341
									0.0670292	-0.07507	0.00816327	0.185113	0.0621849	-0.0560091																								0.84053	0.347547	0.490428	0.672629	0.296776	0.373978
									0.0199904	-0.0168067	2.96059e-17	0.0078488	0.0252101	-0.0142857																								0.641187	0.493969	0.389422	0.72076	0.559923	0.279832
									0.0606072	0.0364146	-0.0015873	-0.133597	0	-0.0249433																								0.648045	0.37607	0.471563	0.647921	0.47954	0.359857
									0.103524	-0.204482	0.0281179	0.0181341	0.137815	0.0253968																								0.69909	0.487388	0.485103	0.558395	0.400453	0.45041
									0.0611083	-0.0285714	-0.00181406	-0.106668	-0.00784314	0.0507937																								0.77985	0.475895	0.390873	0.725547	0.375342	0.200218
									0.0156197	-0.0263305	-0.0238095	0.0910879	-0.0885154	-0.0498866																								0.836157	0.392264	0.354588	0.733361	0.206457	0.276323
									-0.0215215	-0.00392157	-0.0122449	-0.0457434	-0.0470588	0																								0.76238	0.417396	0.388267	0.78693	0.333663	0.315337
									0.000657558	-0.0319328	-0.0408163	0.00385372	-0.0588235	0.2																								0.75312	0.44179	0.566918	0.696045	0.396267	0.210337
									0.00644622	-0.117647	0.00340136	0.0331851	0.176471	0.00544218																								0.731536	0.38947	0.423647	0.742553	0.435033	0.529894
									-0.115466	-0.0459384	-0.00249433	0.00245776	0.0621849	-0.00952381																								0.741034	0.556484	0.451223	0.725181	0.374825	0.463767
									-0.00800388	-0.178151	0.0208617	-0.0345056	0.0173669	0.0238095																								0.765364	0.630475	0.608	0.710079	0.376366	0.418804
									0.0375401	0.163585	-0.00680272	0.0165521	0.443137	0.0047619																								0.742186	0.471371	0.515367	0.693222	0.352516	0.375978
									0.0483143	0	0.0113379	0.0397984	0	-0.0217687																								0.764611	0.5152	0.540784	0.749635	0.543956	0.376897
									0.00409087	0.0567434	-0.031746	0.0176139	0.0690789	-0.044898																								0.758858	0.502333	0.466112	0.690621	0.377299	0.214836
									0.182052	0.0704887	-0.0253968	-0.0179373	0.0244361	-0.0226757																								0.80335	0.491776	0.529231	0.75575	0.402657	0.284976
									0.0364945	-0.0246711	-0.00294785	0.226782	-0.0270207	0.00181406																								0.64991	0.500014	0.240932	0.655306	0.453781	0.259355
									0.0924084	0.0465226	-0.0975057	0.014504	-0.0702538	-0.12381																								0.780013	0.464339	0.498442	0.663769	0.356941	0.382659
									-0.0175492	-0.0189145	-0.029932	0.0568356	-0.0333647	-0.014059																								0.74166	0.290467	0.388988	0.672823	0.403585	0.341885
									0.011033	0.0183271	0.0394558	0.0333333	0.0197368	0.0217687																								0.649707	0.508422	0.589818	0.601912	0.422719	0.388346
									0.14103	-0.00986842	-0.0471655	0.22427	-0.0117481	-0.0730159																								0.814308	0.282716	0.38282	0.647644	0.275319	0.411609
									0.045614	0.0300752	0.029932	-0.0439324	0.00704887	0.00907029																								0.796987	0.428119	0.261781	0.762845	0.378282	0.336749
									-0.0156682	-0.0103383	0	-0.00821947	0.00293703	-0.0873016																								0.710518	0.362586	0.488909	0.757886	0.36157	0.360647
									0.547417	-0.00281955	0.108163	0.0230415	-0.00657895	0.277551																								0.6817	0.52706	0.260822	0.648758	0.436554	0.398204
									0.0162503	-0.0306626	0.0968254	0.00514189	-0.0281955	0.137415																								0.595152	0.378109	0.332685	0.692604	0.383866	0.292879
									0.0773493	0.0131579	0.00680272	0.0570351	-0.0129229	0.00544218																								0.732478	0.473958	0.421392	0.774222	0.358287	0.269556
									-0.00252244	-0.0761278	-0.000907029	0.147837	0.0093985	-0.0199546																								0.705238	0.465347	0.503088	0.73719	0.368545	0.458915
									-0.00168162	-0.0271382	-6.79728e-18	0.25842	-0.0648496	0.00272109																								0.766572	0.348758	0.417661	0.706903	0.495335	0.372574
									-0.00945913	-0.0129229	-0.00907029	0.0759803	0.00657895	0.0117914																								0.667784	0.467522	0.460983	0.714896	0.520715	0.398853
									-0.00714151	-0.0152726	-0.0272109	0.0489719	0.00246711	0.0897959																								0.775494	0.569469	0.327211	0.760313	0.261706	0.32847
									0.0877193	0.00211466	0.248299	-0.0413291	-0.00704887	0.358503																								0.682685	0.39267	0.305586	0.670709	0.432297	0.29825
									-0.0253214	0.0716635	-0.0217687	0.00343331	0.0714286	-0.0108844																								0.786419	0.611532	0.180704	0.67284	0.537036	0.296196
									0.0241033	-0.043938	0	0.152262	-0.0902256	0.0106576																								0.787546	0.289518	0.246386	0.733383	0.295958	0.319311
									-0.0033902	0.00328947	0.00997732	0	-0.0488722	0.0507937																								0.629814	0.481818	0.399834	0.758931	0.447713	0.383441
									0.00800388	-0.00281955	0.00272109	-0.0351039	0.01586	0.00634921																								0.827543	0.541061	0.557883	0.641156	0.382706	0.42165
									-0.0102892	-0.00422932	-0.0714286	-0.0107527	0.0179746	-0.137868																								0.736524	0.371659	0.397387	0.667958	0.325248	0.22051
									0.187135	0.0123355	-0.00907029	-0.00860215	0.00364192	0.0852608																								0.686247	0.506011	0.372234	0.691705	0.399439	0.337366
									0.00790686	0.00516917	0.0130348	0	0.0575658	0.0115865																								0.660811	0.505891	0.173031	0.695651	0.347815	0.306087
									0.271485	-0.0172697	-0.11152	0.268758	-0.00422932	-0.0391043																								0.669838	0.577594	0.446458	0.671254	0.388531	0.336577
									0.018735	0.0200893	0.14873	-0.00434419	0.012688	0.126337																								0.659376	0.473027	0.36665	0.733362	0.430477	0.208993
									0.00426874	0.0153935	0.104501	0.00544372	-0.00859375	0.0494652																								0.700102	0.350844	0.564817	0.688366	0.420503	0.349368
									0.389307	-0.00173611	-0.00913547	0.231013	0.00245949	-0.0280749																								0.805459	0.45357	0.330699	0.734376	0.332206	0.220744
									0.0154742	0.00746528	-0.0147059	0.0955723	-0.00416667	-0.0094697																								0.787045	0.353313	0.486107	0.76346	0.427752	0.536031
									0.0302369	0.00694444	-0.000334225	0.0314334	0.041059	-0.00835561																								0.751006	0.487194	0.412335	0.597136	0.465007	0.374566
									0.142809	0.0591435	0.0270722	0.0175007	0.0646123	0.0453431																								0.819284	0.480926	0.297205	0.708344	0.389847	0.342311
									-0.0569704	-0.00416667	-0.040107	-0.0250896	0.0133681	-0.027295																								0.659719	0.558579	0.374851	0.636743	0.353264	0.349603
									-0.00819252	0.00159144	-0.0026738	0.0260867	-0.0177083	-0.0179367																								0.738181	0.560689	0.512635	0.673877	0.402106	0.274254
									-0.02475	-0.015191	-0.0230615	-0.00732476	-0.0162037	-0.0367647																								0.799866	0.383544	0.334641	0.699592	0.375789	0.418002
									-0.00931361	-0.0323495	0.0776515	0.0573099	-0.0270544	0.123106																								0.692295	0.605893	0.517998	0.730972	0.352148	0.497265
									0.00426335	0.148148	0.0404412	-0.0219204	0.107552	0.027295																								0.776677	0.475776	0.497391	0.723154	0.464624	0.280054
									-0.00994422	-0.0481481	0.000557041	0.0501954	-0.0318866	0.0233957																								0.658961	0.455806	0.609311	0.579057	0.448269	0.480788
									0.00991727	0.00763889	-0.0445633	0.0434743	0.021875	-0.0343137																								0.726259	0.279512	0.5733	0.69071	0.290452	0.417347
									0.131425	-0.0270833	0.0340909	0.00696365	-0.0477431	0.0409982																								0.773442	0.312286	0.486485	0.658525	0.371001	0.227141
									0.0952165	0.0246238	0	-0.0140674	0.0231481	-0.0179367																								0.780079	0.647044	0.43598	0.625245	0.451176	0.332068
									-0.00385372	0.041088	0.00913547	-0.0696365	0.0184606	0.0365419																								0.694312	0.383054	0.568343	0.653592	0.316214	0.411861
									0.0166006	0.00833333	0.00635027	0.24867	0.0340278	-0.0295232																								0.822817	0.597903	0.537642	0.638436	0.539599	0.344853
									-0.0459536	0.0570602	0.0280749	-0.120667	0.0458912	0.0288547																								0.773033	0.512569	0.373425	0.706142	0.314843	0.263489
									0.0486377	0.0334491	0.0137032	-0.053661	-0.000896991	-0.0210561																								0.687595	0.416504	0.547665	0.711596	0.366587	0.423754
									0.00143908	0.00954861	0.0245098	-0.0464872	0.0276042	0.0772059																								0.762501	0.503375	0.398046	0.709367	0.387401	0.422048
									0.0120462	0.0319444	-0.0494652	0.267572	-0.0242188	-0.0296346																								0.783409	0.488524	0.457341	0.810756	0.373544	0.408785
									-0.0696634	-0.0173611	-0.0360963	-0.0714043	-0.0295139	0.00233957																								0.749913	0.445676	0.416501	0.657539	0.475198	0.436851
									0.00800388	0.0484664	0.0698529	0.0256933	0.025463	0.0288547																								0.727698	0.458859	0.604258	0.718254	0.43038	0.514901
									-0.0352764	-0.0146412	0.0105838	-0.0472903	-0.0190972	0.000334225																								0.787878	0.293294	0.232903	0.70184	0.514911	0.452332
									-0.01514	-0.0236111	0.046123	0.000830032	-0.0334201	0.00501337																								0.837527	0.452928	0.328545	0.772577	0.438975	0.227564
									-0.00121271	0.0130208	-0.00311943	-0.00231762	0.000954861	-0.00724153																								0.736728	0.484052	0.511552	0.706347	0.416034	0.316978
									-0.00160078	-0.015625	0.0179367	0.242973	0.00763889	0.0040107																								0.702169	0.467111	0.441733	0.684788	0.471961	0.365386
									0.0602151	-0.0150463	-0.0222816	0.138653	0.00208333	-0.00200535																								0.820638	0.589044	0.267341	0.734264	0.501958	0.190899
									0.253645	0.00989583	-0.0207219	-0.153675	0.0149595	-0.00824421																								0.783237	0.357911	0.462502	0.750615	0.416845	0.358862
									-0.000323389	-0.00217014	0.0157086	-0.0118846	-0.00384838	0.0300802																								0.762979	0.436983	0.490421	0.771068	0.291452	0.320792
									-0.00800388	-0.00870949	0.00245098	-0.0140351	0.025463	-0.00200535																								0.782183	0.359316	0.380698	0.654896	0.408509	0.3542
									0.016854	0.0052662	0.0367647	0.0484814	-0.00486111	0.019385																								0.721776	0.470617	0.459671	0.668882	0.331647	0.448598
									0.0153179	-0.00225694	-0.0490196	0.223893	-0.00347222	-0.0724153																								0.739355	0.550969	0.473366	0.647131	0.340537	0.443997
									0.0193791	0.0166377	0.00479055	0.245113	0.0186343	-0.013926																								0.817602	0.505684	0.572113	0.757791	0.386643	0.284582
									0.207001	-0.0302083	0.00501337	0.166308	-0.0142361	-0.0190508																								0.727857	0.371459	0.199925	0.730219	0.271755	0.156699
									0.00530358	-0.00405093	-0.00802139	-0.0126445	0.00850694	0																								0.71303	0.60273	0.384296	0.690133	0.430379	0.284697
									0.0711941	-0.0026331	0.0226159	0.0232247	-0.0541088	0.0150401																								0.828608	0.460471	0.430403	0.712511	0.385999	0.369769
									0.093702	0.0619792	-0.0358734	0.362406	-0.0615741	-0.0551471																								0.795315	0.397569	0.450167	0.727661	0.426203	0.190826
									-0.0956747	0.0109375	0.0210561	-0.145358	0.00529514	0.0258467																								0.763769	0.456351	0.565794	0.723767	0.325465	0.400204
									-0.0858598	-0.00677083	0.0211676	0.0494085	-0.00729167	0.0094697																								0.713163	0.427065	0.578035	0.638764	0.401028	0.258938
									-0.00319077	0.0395833	0.0451203	-0.0317083	0.0169271	0.0150401																								0.7852	0.383337	0.419016	0.696266	0.265444	0.313775
									0.0673134	0.0478299	0.0211676	0.084825	0.00746528	-0.0110294																								0.719175	0.504686	0.207904	0.677709	0.359584	0.115152
									0.0747568	-0.00520833	-0.0690731	0.0252297	0.00555556	-0.115307																								0.731079	0.494207	0.363599	0.721569	0.401759	0.228919
									0.0364621	-0.00225694	0.0131462	-0.00460829	0.00763889	-0.0362077																								0.543723	0.361269	0.404834	0.71309	0.188499	0.360122
									0.00173552	-0.0699653	0.0373217	-0.00602582	-0.0639468	0.128676																								0.838953	0.53491	0.192302	0.677786	0.372738	0.398362
									-0.00871534	0.00115741	-0.0257353	-0.118387	0.00787037	-0.0345365																								0.801365	0.369455	0.343874	0.651	0.451052	0.394427
									-0.0132428	0.0213542	0.0013369	-0.0448972	0.021412	0.00701872																								0.722522	0.569218	0.447324	0.725861	0.387688	0.386684
									0.0136955	-0.0239583	0.120432	0.0166761	-0.0729167	0.0538102																								0.809186	0.441491	0.603575	0.639318	0.436536	0.41697
									-0.0147951	0.0307862	0.00289661	0.0868623	0.0109813	-4.15592e-18																								0.711873	0.438756	0.187249	0.63631	0.421862	0.388922
									0.0324844	0.00181866	0.00334225	-0.0546312	-0.0191267	0.00668449																								0.745422	0.336437	0.454387	0.668331	0.490082	0.287802
									-0.00533053	-0.0286978	0.0397727	0.0178834	-0.0226562	0.0614973																								0.737239	0.540714	0.392091	0.680291	0.334716	0.218072
									-0.00780985	-0.0391012	-0.00289661	-0.00437653	-0.117912	0																								0.770301	0.446216	0.570207	0.69088	0.501272	0.562457
									0.0266796	0.0233112	0.00167112	0.176554	0.0383922	-0.00144831																								0.735912	0.52122	0.299511	0.742419	0.387003	0.419084
									-0.006466	0.0205601	0	0.00438853	0.0163679	0.0150401																								0.76569	0.368688	0.380283	0.706324	0.322162	0.376121
									-0.0077235	0.0162986	0.0418895	0.0160223	0.0213538	0.0795455																								0.72224	0.452465	0.266595	0.665419	0.354204	0.240767
									0.0891862	0.0320962	-0.00233957	0.00787811	0.0270487	0.00445633																								0.687153	0.44169	0.260577	0.709619	0.407615	0.382938
									0.628483	0.0431546	8.90553e-18	0.384817	-0.0372825	-0.0138146																								0.811238	0.480452	0.403997	0.677339	0.493498	0.295354
									0.064076	-0.0010018	-0.0584893	0.0213737	0.0225406	0.0397727																								0.627352	0.514116	0.299862	0.648007	0.359222	0.201743
									0.155872	0.0202287	-0.0130348	0.312401	0.0144106	-0.0144831																								0.785891	0.338521	0.409262	0.731694	0.465036	0.452065
									-0.0045584	-0.00036219	0.0185185	0.000924599	0.0159287	-0.0432099																								0.828153	0.358543	0.423462	0.670124	0.314258	0.433342
									0.0577286	-0.0341923	0.00617284	0.0157005	-0.000762912	0.0246914																								0.822078	0.533247	0.445185	0.678727	0.484325	0.228087
									0.00338164	0.0086001	-0.00617284	0.411495	0.0169921	0.0432099																								0.714613	0.507312	0.376828	0.713196	0.305717	0.431061
									-0.0202076	-0.00340613	0.0555556	0.184523	-0.000485489	-0.037037																								0.739628	0.509203	0.489341	0.631188	0.311153	0.357039
									0.489866	0.00970979	0	0.143031	-0.0106808	0																								0.821353	0.412823	0.36978	0.699796	0.399275	0.396815
									0.645461	0.0102184	0	0.343885	0.0451967	-0.185185																								0.585666	0.527107	0.557956	0.683266	0.406754	0.245491
									0.138168	0.00728234	0.216049	0.0020527	0.0225406	0.302469																								0.803649	0.551982	0.336606	0.722579	0.409434	0.345321
									0.172066	-0.021978	0.0308642	-0.00271275	-0.0228874	-0.0555556																								0.625876	0.401762	0.576591	0.64867	0.41472	0.315499
									0.199198	0.0267944	0.0511988	0.079535	-0.00771388	0.0412088																								0.808835	0.556219	0.495976	0.694797	0.549703	0.272514
									0.0305958	-0.013062	0.00961538	-0.006466	-0.050514	0.0174825																								0.676813	0.395232	0.410635	0.649381	0.319129	0.366042
									0.504003	-0.00201131	-0.0312188	0.0133142	0.000138711	-0.00287213																								0.772199	0.468703	0.251575	0.742718	0.3147	0.301007
									0.0497239	0.000208067	-0.0434565	0.0669516	0.000655025	0.0563187																								0.744335	0.583292	0.314305	0.636199	0.352867	0.412014
									0.0293102	-0.0223479	0.0192308	0.0164994	-0.0137324	0.0839161																								0.703537	0.502773	0.387266	0.70869	0.515426	0.280399
									0.0132408	-0.0437172	-0.0224775	0.0119269	-0.0476011	-0.0610639																								0.780726	0.519275	0.538066	0.708606	0.31897	0.442545
									0.0273292	-0.0109813	0.00899101	0.0202686	0.00108657	0.0194805																								0.668335	0.339278	0.510972	0.617842	0.329845	0.468748
									0.198599	-0.0265478	-0.0322178	0.0732707	0.0344081	-0.032967																								0.735821	0.372004	0.492445	0.693663	0.415144	0.439744
									0.00812231	-0.0682382	0.00474525	0.078905	-0.117974	-0.0302198																								0.71235	0.326451	0.575917	0.739391	0.428854	0.262535
									-3.53913e-06	-0.00404574	-0.0427073	0.0157376	0.00549451	-0.0024975																								0.737918	0.391667	0.555361	0.750308	0.376604	0.40291
									0.0683787	-0.0170307	0.0137363	0.0375201	0.0593684	0.00337163																								0.74332	0.585043	0.421024	0.638106	0.316531	0.368304
									0.277323	-0.0114437	-0.001998	0.0279503	-0.0404343	0																								0.73402	0.475628	0.398685	0.722703	0.453878	0.5246
									0.0288475	-0.00228874	0.0425824	-0.00528216	-0.0465839	0.0741758																								0.635343	0.464464	0.372743	0.702634	0.310052	0.501268
									-0.0592035	0.000870798	-0.0494505	0.141716	0.00534038	-0.0942807																								0.714443	0.440604	0.475798	0.768887	0.27462	0.338592
									0.109683	0	-0.0836663	-0.0396118	0.0192346	-0.0741758																								0.777652	0.363259	0.356425	0.742431	0.46018	0.257125
									-0.00831343	-0.0892607	-0.0101149	0.0765426	-0.113851	0.0312188																								0.77054	0.544522	0.435206	0.67721	0.441613	0.446963
									0.13504	0.0294299	-0.00874126	0.0338907	0.025546	-0.013986																								0.756504	0.452722	0.274063	0.785788	0.341254	0.337852
									0.0915831	0.0163294	0.00824176	-0.000229159	-0.00327513	0.0123626																								0.629581	0.33312	0.412663	0.744608	0.308835	0.348202
									0.145513	-0.140414	-0.00911588	0.367507	-0.135821	-0.0153596																								0.778466	0.419883	0.600293	0.696247	0.488276	0.342532
									0.096928	0.162246	-0.0111139	0.0908213	0.0404806	-0.0992757																								0.746766	0.552502	0.477183	0.746433	0.385724	0.394679
									0.0115942	0.000131005	0.0664336	-0.00274548	0.00658878	0.113137																								0.768196	0.467041	0.439917	0.753955	0.435662	0.363005
									0.557522	0.0310405	-0.044955	0.181604	0.0147265	-0.0233516																								0.716598	0.524329	0.60994	0.697416	0.374202	0.390591
									-0.0156142	0.0101953	0.016983	-0.0161526	0.0216467	-0.00237263																								0.765925	0.465495	0.366594	0.698841	0.392746	0.367813
									0.0569219	0.000393015	-0.033966	0.00153267	0.0109813	0.17982																								0.78716	0.429946	0.273274	0.69262	0.446088	0.353619
									0.404596	-0.00832267	-0.0108641	0.159429	-0.0395327	-0.0108641																								0.802967	0.503238	0.465636	0.711726	0.410264	0.433673
									0.0705208	0.0493581	0.0646853	0.0386969	0.0400105	0.00174825																								0.767211	0.455315	0.566747	0.757162	0.266682	0.4096
									0.0516714	0.471572	0.017982	-0.00717736	0.209878	0.0148601																								0.786214	0.345982	0.310674	0.753875	0.443442	0.411108
									0.0106448	0.0401261	0.00112388	0.000913097	0.0142025	-0.0284715																								0.711825	0.454643	0.494109	0.692928	0.492365	0.387437
									0.284123	0.0122066	0.0004995	0.0268036	-4.62371e-05	0.0104895																								0.760578	0.401932	0.218764	0.737772	0.321605	0.32105
									-0.0114376	-0.0166608	0.0280969	0.0462919	0.018071	-0.00549451																								0.76184	0.385665	0.397062	0.73066	0.422553	0.337039
									-0.0226018	0.0169921	0	0.00160323	-0.00712051	0.0340909																								0.639781	0.502848	0.485502	0.579675	0.381325	0.420598
									-1.76957e-05	0.034385	0.0131119	0.000605192	0.000970979	-0.00374625																								0.704619	0.459161	0.374374	0.702566	0.394046	0.267322
									0.0117707	-0.0118444	0	0.0234114	0.0204599	2.86706e-17																								0.694909	0.478802	0.409962	0.674339	0.227922	0.380668
									0.016614	0.00342925	0.00999001	-0.0109432	-0.072284	-0.01998																								0.791655	0.607422	0.493896	0.703135	0.459322	0.312144
									0.0817345	0.00369897	0.00599401	0.0920635	-0.020221	0.0112388																								0.704469	0.506688	0.189779	0.626453	0.419258	0.396969
									0.00137141	0.0273955	0.104895	0.0212375	0.011305	0.251748																								0.67076	0.483331	0.397326	0.71192	0.370484	0.527906
									0.143691	0.0333138	-0.00549451	0.00522398	0.0645624	0.0202298																								0.849441	0.552451	0.272704	0.767331	0.4415	0.368523
									0.0169056	0.0144491	0.0114885	0.00971492	0.021978	0.0730519																								0.71192	0.475463	0.541187	0.650868	0.414486	0.445966
									-0.0004957	-0.0121835	-0.00935065	0.0145976	-0.0154894	-0.0215784																								0.791016	0.389355	0.378234	0.683138	0.37601	0.277712
									0.0119623	0.0198896	0.0021978	-0.0058639	-0.000824561	0.0397203																								0.767746	0.482341	0.291787	0.663071	0.339154	0.297603
									-0.000279592	0.00593376	-0.00123876	0.0208911	0.0108349	0.126274																								0.758405	0.274864	0.452898	0.667109	0.31025	0.349528
									-0.0112279	0.0275496	-0.0184615	0.0114907	0.0449193	-0.0631369																								0.805328	0.416228	0.335512	0.684634	0.473472	0.266762
									0.00110399	-0.0579967	0.016983	-0.00268554	-0.0507914	-0.00719281																								0.785631	0.668759	0.436149	0.755604	0.465832	0.394135
									0.048364	-0.00389933	-0.179021	0.0621105	-0.0360726	-0.185574																								0.81044	0.406232	0.381457	0.683775	0.294821	0.420568
									-0.00322946	-0.0461908	0.00899101	0.00302596	-0.0330133	0.0609391																								0.824821	0.36186	0.485892	0.748164	0.489585	0.319069
									0.00330909	0.131221	-0.0247752	-0.00121038	0.0735555	-0.0232567																								0.80088	0.605236	0.272483	0.721355	0.415561	0.287084
									0.041092	0.0109351	-0.0017982	0.0315505	-0.100142	-0.0131868																								0.801352	0.502345	0.445294	0.729594	0.402066	0.307854
									-0.00537948	0.0036142	-0.0509491	0.00451505	-0.0118213	-0.0335664																								0.749688	0.382859	0.325708	0.726251	0.249545	0.332674
									-0.00389216	-0.00016183	-0.0453147	0.00312638	-0.00223479	-0.016983																								0.798425	0.531433	0.419118	0.754784	0.33298	0.36465
									0.00173418	0.024128	0.0316484	-0.014234	0.0913182	0.032967																								0.68302	0.52387	0.513766	0.679549	0.395512	0.3268
									0.0158969	0.0474701	0.0119481	0.00835855	0.043224	-0.00503497																								0.763942	0.338549	0.504585	0.706837	0.373606	0.314297
									-0.0102945	0.0354638	-0.00791209	0.00319761	0.023735	-0.00559441																								0.641689	0.504873	0.507307	0.688636	0.412342	0.411448
									-0.00150192	0.00628824	0.0153846	0.0579962	0.0301543	0.0533467																								0.629258	0.354479	0.469432	0.658098	0.369506	0.177906
									0.000691901	9.24741e-05	-0.0434765	0.0457557	0.0026201	-0.0453147																								0.775813	0.293715	0.423983	0.742398	0.370317	0.382778
									0.00109669	-0.120409	0.0303297	0.0120543	0.0344697	0.132867																								0.700302	0.512254	0.575524	0.714628	0.394212	0.280837
									-0.0298597	-0.00277422	-0.0334466	0.0417264	-0.0290831	-0.0198202																								0.747972	0.4727	0.402713	0.70296	0.327644	0.322489
									0.0323441	-0.0490498	-0.028971	0.000147759	-0.070473	-0.00115884																								0.796366	0.495281	0.332452	0.648137	0.420502	0.440063
									0.0115137	-0.0333755	0.0196603	-0.00619348	-0.0338455	0.0919081																								0.708367	0.550171	0.427117	0.613116	0.363373	0.36763
									0.000218542	0.00866945	-0.0147453	0.0030525	0.0261933	0.0101099																								0.870683	0.443791	0.556272	0.762199	0.467162	0.343081
									-0.0200266	0.0587442	-0.00647353	-3.98153e-05	0.0474392	0.0100699																								0.646859	0.402922	0.539957	0.682677	0.454094	0.414122
									0.147837	-0.0477783	0.0189011	0.0535577	-0.116579	0.047952																								0.724483	0.461029	0.578729	0.688464	0.444814	0.340219
									0.000287505	-0.138557	0.0488312	0.00138641	-0.0254073	0.247992																								0.708431	0.521231	0.49305	0.64776	0.35472	0.349752
									0.1359	-0.0858237	0.00143856	0.320622	-0.164072	0.00755245																								0.677959	0.523525	0.400905	0.695359	0.464558	0.352997
									0.283336	0.0218701	-0.037962	-0.0336381	0.0970979	-0.00815185																								0.738006	0.509481	0.404633	0.635689	0.35021	0.386111
									-0.0639731	0.00825332	-0.00599401	-0.0184067	-0.00184948	0.0102298																								0.721541	0.546229	0.474039	0.712884	0.451586	0.372127
									-0.0138961	0.00147959	0.00515485	0.0124426	0.00655025	0.0911089																								0.810275	0.436771	0.298168	0.682715	0.268133	0.441104
									0.432015	-0.0337145	-0.0665335	0.266571	-0.037375	-0.0938661																								0.824287	0.499029	0.270997	0.712337	0.418842	0.35853
									0.0432216	0.0122914	-0.0413986	0.042851	0.00188801	-0.0175025																								0.668087	0.628168	0.304361	0.683976	0.453017	0.219408
									0.00379507	0.00480866	0.0013986	0.0789585	0.00505525	-0.00503497																								0.815519	0.560779	0.297811	0.788987	0.45421	0.22242
									0.019167	0.00231185	-0.00707293	0.0458155	0.0101028	-0.0165834																								0.772157	0.411376	0.433861	0.619656	0.31527	0.327636
									0.000335423	0.0369434	0.0191808	0.018608	0.0666199	0.0918681																								0.715682	0.513241	0.574071	0.782239	0.415344	0.356292
									0.164121	0.0189341	0.0124675	0.0905641	0.0119446	0.0167832																								0.79396	0.533061	0.468608	0.691832	0.311523	0.294909
									-0.0132284	-0.0669975	0.00287712	-0.0117398	-0.143343	0.0367632																								0.835103	0.455623	0.383345	0.697071	0.489867	0.443045
									0.0237479	-0.0284974	-0.00767233	0.0611427	-0.0134781	0.00923077																								0.74702	0.555447	0.51121	0.699548	0.326496	0.245535
									0.0234029	0.00589523	-0.00935065	0.0840952	0.00905476	0.0265734																								0.836009	0.463038	0.219915	0.729167	0.247948	0.359815
									0.185335	0.0282277	0.00743257	0.162166	-0.0337068	-0.0342857																								0.640307	0.452896	0.458058	0.585744	0.446969	0.299497
									0.238505	-0.00313641	-0.00307692	0.0365994	-0.0382226	-0.020979																								0.740522	0.387168	0.368916	0.695837	0.502726	0.43089
									-0.00896057	-0.00191884	-0.002997	0.0302551	-0.0546985	0.00447552																								0.691681	0.509273	0.443548	0.683132	0.460394	0.409442
									0.00799903	-0.0253302	-0.0011988	0.0137491	0.00219626	-0.00031968																								0.743574	0.436981	0.382325	0.718004	0.367255	0.261672
									0.0918323	-0.0318265	0.346374	-0.0085389	-0.0196508	0.0275724																								0.809751	0.381779	0.490347	0.645972	0.328314	0.269155
									0.193203	-0.0129233	-0.0033966	0.186917	0.017547	0.129151																								0.750582	0.40343	0.280976	0.622807	0.42488	0.274642
									0.227448	-0.00300541	-0.0227772	0.0332356	0.00380685	-0.0220579																								0.605409	0.394887	0.382741	0.684334	0.432239	0.471867
									0.0887816	0.0781638	0.0037962	0.150739	0.00107116	0.0284915																								0.680484	0.498886	0.328269	0.634523	0.506525	0.364987
									0.17026	0.0968054	0.0043956	-0.00959308	0.100222	0.00447552																								0.726902	0.45501	0.381758	0.716056	0.331357	0.271112
									0.0347594	-0.0436508	-0.00519481	-0.0179052	-0.0732601	-0.0167832																								0.684838	0.443347	0.457592	0.601025	0.40487	0.270719
									0.393106	-0.0212853	-0.0587413	0.735064	-0.0150277	-0.0254545																								0.839679	0.498123	0.420806	0.581926	0.462695	0.37497
									0.0997387	0.00655114	-0.00979021	0.0762527	0.00732601	0.087033																								0.799369	0.377508	0.522325	0.712543	0.391748	0.40291
									0.234093	-0.00128557	-0.00863137	0.399622	-0.000763126	-0.00615385																								0.676318	0.525436	0.531471	0.667839	0.437178	0.474174
									0.25311	0	0.0358442	0.0571017	-0.000810087	0.0733666																								0.6992	0.496005	0.397736	0.677302	0.307223	0.320304
									0.127294	0.0122746	0.0492308	-0.0870374	0.0267681	0.244116																								0.785036	0.570546	0.475504	0.729652	0.46705	0.440729
									0.269507	0.0243261	-0.00447552	0.291894	0.0257467	0.0011988																								0.744441	0.499753	0.296619	0.631517	0.451796	0.307696
									0.0954421	-0.0421598	0.00575425	0.136622	0.000857049	0.00311688																								0.795533	0.375559	0.625397	0.719315	0.323156	0.374886
									0.185009	0.0432047	-0.156643	0.101413	0.0377571	-0.116923																								0.701447	0.41484	0.447484	0.718293	0.485661	0.234665
									0.246334	-0.00818893	-0.000799201	-0.0116759	-0.0119048	-0.0223776																								0.687081	0.276626	0.33466	0.61131	0.358578	0.44012
									-0.0218504	0.0108481	0.00851149	0.0214287	0.028177	0.0105495																								0.795649	0.593629	0.523413	0.684961	0.391738	0.458224
									0.00460008	0.000158495	0.00135864	0.000560635	0.0308185	0.00647353																								0.685479	0.519395	0.58761	0.673173	0.267072	0.339519
									8.62515e-05	-0.0213675	-0.239441	-0.00196462	0.0597351	-0.100699																								0.658168	0.549295	0.26639	0.596846	0.404413	0.371884
									0.0581527	0.00739645	-0.00959041	0.274957	0.0229525	0.0371628																								0.80871	0.575774	0.41052	0.685157	0.460229	0.448542
									0.214274	0.00904011	0.0447552	0.101636	0.00779562	0.185934																								0.754099	0.542358	0.234919	0.716027	0.378359	0.290091
									-0.00114044	-0.025958	-0.0158242	0.429705	-0.0938292	-0.0655345																								0.758704	0.384267	0.445649	0.737505	0.414515	0.394544
									0.254594	0.000528318	-0.00719281	0.470922	0.00230112	-0.031968																								0.801617	0.412096	0.355839	0.745848	0.345515	0.321602
									0.0492927	0.00633981	0.00679321	0.0908803	0.00679769	0.0370829																								0.754158	0.564447	0.493156	0.707803	0.326007	0.326769
									-0.0545621	0.00622241	0.0109091	-0.0136341	0.00135602	0.0413586																								0.747791	0.407975	0.420961	0.650329	0.290289	0.421506
									0.0777414	-0.0242498	0.0155844	0.0995438	0.0134486	-0.018981																								0.750565	0.383181	0.36226	0.73499	0.302991	0.445564
									0.000776264	0.0761952	-0.00223776	0.0590535	0.0126796	0.0313287																								0.691843	0.584711	0.547616	0.752319	0.432531	0.417343
									0.115574	-0.00419719	0.044036	0.141437	-5.06649e-18	-2.62416e-17																								0.659134	0.409487	0.308216	0.784566	0.374369	0.348645
									0.00156531	0.0262339	0.0254146	0.00632511	0.0216552	0.0760839																								0.763069	0.408661	0.558485	0.592037	0.319285	0.479167
									-0.00148225	0.0345637	-0.0281319	0.0267667	0.0999343	0.00599401																								0.827072	0.577654	0.460472	0.750706	0.335277	0.3888
									0.0228503	0.0459049	0.000799201	0.145158	-0.00454353	0.0105495																								0.707899	0.444384	0.542798	0.67807	0.306822	0.481902
									-0.105524	0.00976801	0.0127872	-0.00353312	0.000986193	0.00615385																								0.885977	0.513779	0.473244	0.686892	0.513702	0.308787
									-0.00190073	-0.108974	-0.100899	-0.0193523	-0.0278952	-0.0111089																								0.786553	0.446367	0.276644	0.701998	0.342243	0.281294
									0.014519	-0.00723208	0.0937463	0.031239	0.0974453	0.489111																								0.748386	0.439802	0.304357	0.685346	0.365116	0.336247
									-0.00152697	0	-0.137862	0.122199	0.000821828	-0.0638961																								0.684579	0.451488	0.394262	0.709446	0.477582	0.383723
									0.179723	0.00351038	-0.0102298	0.166897	0.00842373	0.0202597																								0.684326	0.479907	0.302118	0.683009	0.414687	0.426136
									0.0877897	0.00487226	0.00011988	0.0596333	-0.00422654	0.0156643																								0.814081	0.420363	0.4956	0.745339	0.365697	0.43113
									-0.00439883	-0.00739645	-0.00951049	-0.000287505	0.00676247	-0.0163037																								0.732919	0.486759	0.437661	0.762314	0.437902	0.387762
									0.0676787	0.0108951	0.0483117	0.139232	0.00284411	0.636923																								0.788086	0.566775	0.541259	0.623907	0.392365	0.277434
									-0.00403785	-0.0165305	-0.0173427	0.011644	-0.0187905	-0.0436364																								0.7154	0.412198	0.31403	0.730576	0.371381	0.263456
									-0.0172455	-0.00491336	-0.00327672	0.0636392	0.00103315	0																								0.737895	0.558691	0.566469	0.650662	0.426688	0.349832
									-0.0334656	-0.00479008	-0.0221778	0.0162025	0.0140415	0.393327																								0.707438	0.398674	0.420831	0.623226	0.473482	0.490889
									-0.0161674	-0.0267094	0.00152972	-0.00201254	-0.00723795	0.00189394																								0.88983	0.531456	0.521787	0.73794	0.374323	0.35085
									0.0100914	0.0578567	0.00160256	0.00333027	0.13886	0.0076486																								0.839816	0.455184	0.484851	0.74109	0.393529	0.22548
									0.0908005	0.00154973	-0.000983392	0.0560635	0.0102611	0.0203963																								0.801361	0.481563	0.455351	0.617201	0.311838	0.318101
									0.00629955	-0.0261517	0.014933	-0.00885515	-0.00683291	0.0255682																								0.735733	0.608944	0.465846	0.709526	0.326642	0.393793
									0.0771983	0.0168416	-0.0339088	0.0872833	-0.000469616	-0.00546329																								0.678813	0.48682	0.480676	0.664399	0.336711	0.353613
									-0.0119315	-0.0772518	-0.0458916	-0.0171161	-0.017998	-0.0105624																								0.799934	0.498966	0.423037	0.722646	0.468098	0.438343
									0.0304755	0.0138302	0.0541958	0.0155748	0.0618132	0.0107809																								0.627625	0.497579	0.435372	0.621244	0.339271	0.444169
									0.118421	-0.0174697	-0.0178467	0.147368	0.00750211	-0.00611888																								0.784822	0.441934	0.372357	0.728741	0.482852	0.422137
									0.0388158	0.0760191	-0.0118007	0.0289474	0.110518	0.0118371																								0.791541	0.463382	0.450413	0.766661	0.453855	0.307314
									-0.113377	0.00908707	-0.000837704	-0.133333	-0.10038	0.0829691																								0.750027	0.437682	0.430547	0.741173	0.371355	0.2714
									0.0333333	0.0155325	-0.0193036	0.0894737	0.024197	-0.00801282																								0.704071	0.372171	0.560385	0.660159	0.539207	0.368705
									0.0383772	0.00122687	-0.0433421	-0.0269737	0.0909763	-0.0578016																								0.82897	0.616564	0.520494	0.741391	0.503499	0.533303
									-0.134211	0.0117756	0	-0.197368	0.00778388	0.0356571																								0.807681	0.401104	0.320757	0.735457	0.441006	0.301371
									0.146053	-0.0375986	0.00320513	0.144737	-0.00607566	0.00546329																								0.646937	0.500643	0.19825	0.674366	0.424676	0.288034
									0.0372807	0.0175871	-0.00815851	0.0848684	0.0775218	0.00535402																								0.752469	0.56859	0.360848	0.618447	0.43441	0.290158
									0.0657895	-0.00544167	-0.0393357	0.118421	-0.00119752	0.0367133																								0.804924	0.441508	0.450266	0.781077	0.285267	0.448641
									0.144079	-0.0209566	0.0160256	0.331798	0.0102611	0.0213068																								0.643248	0.491282	0.485872	0.748499	0.389018	0.337038
									-0.0177632	0.00368061	-0.0528118	0.0210526	0	-0.0557255																								0.721668	0.370008	0.421159	0.574973	0.384607	0.438661
									-0.0982456	0.0030525	0.0388258	-0.147368	-0.0395182	0.0646489																								0.680007	0.495108	0.370318	0.644518	0.375907	0.351838
									-0.00438596	-0.00826524	0.00426136	0.00723684	0.00774866	-0.00622815																								0.665508	0.378287	0.303098	0.756759	0.451997	0.458488
									-0.223684	0.00286466	0.00743007	-0.0276316	-0.00704424	0.0317235																								0.778509	0.413831	0.529559	0.73855	0.38191	0.411017
									-0.0907895	-0.12473	-0.0236014	-0.0899123	-0.0716399	-0.0276807																								0.748522	0.389786	0.401671	0.692918	0.386645	0.27479
									0.0526316	-0.0227764	0.00244027	0.342982	-0.0443317	-0.00211247																								0.782598	0.474705	0.274008	0.728867	0.540084	0.337563
									-0.164035	-0.00443787	0.0152972	-0.147149	-0.0614962	0.0402462																								0.694463	0.414709	0.316215	0.751959	0.426357	0.247341
									0.0421053	0.0667852	-0.000910548	-0.0223684	0.0222715	0.00360577																								0.71101	0.547609	0.172485	0.682023	0.262632	0.314476
									0.22807	0.0410914	0.00783071	0.124342	0.0031523	-0.0407925																								0.677362	0.553509	0.530864	0.771775	0.471244	0.311957
									0	0.00184911	-0.0384615	-0.100877	-0.00564713	-0.041958																								0.843152	0.481858	0.482183	0.725156	0.390278	0.396729
									-0.119737	-0.00308185	0.00699301	-0.00986842	-0.00557669	0.00142045																								0.776042	0.322123	0.4976	0.729039	0.315378	0.320868
									0.0236842	0.0353151	0.00783071	-0.0333333	0.0370644	0.0337995																								0.736659	0.503991	0.545847	0.766291	0.514675	0.306413
									-0.00416667	-0.00530079	-0.0076486	0.00942982	0.046492	-0.0113636																								0.819398	0.431972	0.458893	0.588234	0.448789	0.317359
									-0.0690789	-0.0224183	0.0137675	-0.0328947	-0.0438034	0.00393357																								0.800766	0.500168	0.256488	0.729842	0.182996	0.472636
									-0.116228	0.0453297	-0.0284819	0	0.117287	-0.113636																								0.739165	0.44535	0.340386	0.706647	0.296247	0.393927
									0.0184211	0.0502489	0.00211247	0.0947368	0.0142294	-0.0124563																								0.773881	0.435144	0.528585	0.666512	0.488633	0.439324
									0.0122807	-0.00909091	0.0377695	-0.00219298	0	0.0420673																								0.839859	0.409053	0.509967	0.750017	0.327742	0.286658
									0.0282895	-0.000505051	0.0238928	-0.0154605	-1.76626e-17	0.0170455																								0.790692	0.544182	0.400311	0.742579	0.364528	0.47323
									-0.0200157	0.0282828	0.045928	-0.0435636	0.0151515	0.100342																								0.81676	0.574555	0.610953	0.705925	0.40856	0.336936
									-0.00706436	0	0.00710227	-0.0235479	0.0212121	0.0183566																								0.808704	0.446837	0.279244	0.753339	0.33441	0.234825
									0.00863422	0.0545455	0.0393357	0.0196232	0.0282828	0.0115822																								0.74752	0.521188	0.387129	0.746763	0.48027	0.30954
									0.0459184	-0.0525253	0.0138403	-0.0392465	-0.10303	0.00728438																								0.800458	0.399618	0.335842	0.656226	0.313487	0.421606
									0.00627943	0.0767677	-0.022618	0.109498	0.145455	0.0174825																								0.66795	0.467596	0.376023	0.678046	0.454411	0.363095
									0.0313972	-0.0318182	-0.011655	0.0470958	-0.0545455	-0.0216346																								0.650579	0.478448	0.220898	0.712457	0.429326	0.392296
									-0.0156986	0.0020202	0.0123106	0.0879121	0.00606061	-0.00327797																								0.686906	0.402108	0.334437	0.669073	0.201003	0.381556
									-0.021978	0	0.044289	-0.120879	0.00151515	0.0769231																								0.749857	0.367272	0.484673	0.747263	0.329217	0.38942
									-0.0117739	0.040404	0.00582751	-0.0164835	0.0454545	0.00721154																								0.702521	0.513104	0.231046	0.785713	0.451205	0.338516
									-0.0824176	0.0121212	0.0203963	-0.0643642	0.060101	-0.00786713																								0.759437	0.513372	0.39176	0.718436	0.458671	0.326919
									-0.0565149	0.0444444	-0.0152972	-0.0859498	0.0727273	0.111779																								0.71688	0.489239	0.511991	0.704148	0.3793	0.394488
									-0.00627943	-0.0161616	0.00553613	-0.0188383	0	0.0132576																								0.750499	0.461576	0.594094	0.71035	0.378154	0.423556
									-0.0141287	-0.0777778	-0.0208333	-0.0518053	-0.120202	-0.0337995																								0.814115	0.479526	0.451171	0.660302	0.45683	0.498238
									0.0565149	-0.0353535	-0.0403191	0.0580848	0.0777778	-0.0273164																								0.833055	0.519196	0.594503	0.682788	0.341414	0.383277
									-0.0141287	0.0136364	0.0244755	0.133438	0.0984848	-0.00378788																								0.695288	0.538178	0.342776	0.73132	0.485735	0.302747
									0.0565149	-0.0318182	0.00280449	0.032967	-0.0484848	-8.54018e-18																								0.660021	0.5057	0.486867	0.794907	0.450805	0.236575
									0.1354	0.30303	0.0168998	0.274725	0.154545	0.0905084																								0.679344	0.309293	0.435963	0.703818	0.370248	0.322051
									0.11303	0.0378788	0.0288462	0.401099	-0.0525253	-0.00112908																								0.731552	0.352516	0.547922	0.699619	0.404297	0.3684
									-0.0125589	-0.020202	0.00582751	0.0192308	0.0282828	-0.00313228																								0.729958	0.398422	0.290057	0.664828	0.400063	0.503885
									-0.0470958	0.105051	0.00801282	0.0235479	0.392424	-0.00560897																								0.718471	0.600478	0.455929	0.582829	0.473407	0.328634
									0.0176609	-0.0010101	-0.0173368	-0.032967	-0.0222222	-0.0076486																								0.709064	0.47863	0.275075	0.679481	0.376526	0.239222
									-0.19898	-0.0252525	0.00407925	-0.11146	0.0393939	0.00721154																								0.79257	0.470685	0.382451	0.710446	0.326594	0.321188
									0.00470958	0.0606061	-0.01191	0.0906593	0.0580808	0.106643																								0.815511	0.523223	0.507212	0.687374	0.389191	0.450212
									-0.0298934	0.0777778	0.107517	-0.0202614	-0.020202	0.238709																								0.73283	0.518376	0.352995	0.704162	0.451965	0.449341
									0.0760234	0.0505051	-0.0364583	-0.0230019	0.240404	-0.0535402																								0.8022	0.612569	0.359254	0.741201	0.513126	0.305627
									0.1656	0.020202	0.00131119	0.238023	0.0585859	0.0203963																								0.866774	0.329036	0.517085	0.66117	0.399714	0.279863
									0.0134847	-0.0121212	0.00276807	0.0113978	-0.0040404	-0.00167541																								0.768552	0.562474	0.487669	0.723947	0.462376	0.262152
									0.0362802	-0.00454545	-0.00320513	0.0405687	0.0459596	-0.0296474																								0.795572	0.520699	0.393931	0.729178	0.476306	0.222524
									-0.00355464	-0.0666667	0.0305944	-0.00532049	-0.10303	0.0408654																								0.777275	0.386224	0.373284	0.702522	0.42932	0.359855
									0.00343997	0.0151515	0.00994318	0.0896686	0	0.0232372																								0.679781	0.446684	0.503832	0.718659	0.465757	0.350461
									0.0196766	-0.00808081	-0.010708	0.00233918	0	0																								0.823123	0.373678	0.415989	0.765052	0.323669	0.26723
									0.517716	0.0505051	0.0029866	0.559408	0.30303	0.0147509																								0.748836	0.577749	0.493208	0.681021	0.516859	0.335363
									0.0526545	0.354545	-0.0458916	0.00566449	0.250505	0.0131483																								0.860835	0.630228	0.45137	0.770267	0.517977	0.280685
									0.00266025	0.00707071	-0.0100524	0.00506823	-0.0181818	-0.0265152																								0.708905	0.606627	0.272718	0.750273	0.427508	0.304477
									0.606031	-0.020202	0.041958	0.507671	-0.0212121	-0.00637383																								0.787786	0.486435	0.355139	0.717364	0.482738	0.345758
									-0.0743722	0.10101	0.0733902	-0.0354317	0.0363636	0.201049																								0.72096	0.556494	0.273972	0.72658	0.441832	0.271047
									-0.00417383	-0.0772727	-0.0034965	0.0887513	-0.0590909	-0.00546329																								0.761581	0.505992	0.157541	0.684424	0.421923	0.304855
									0.0330696	0.020202	0.0018211	-0.00917326	-0.0959596	-0.000437063																								0.789198	0.508132	0.389282	0.678281	0.35762	0.246716
									0.0348125	0.136364	0.0390079	0.0573558	0.161616	0.0474213																								0.689758	0.478136	0.490929	0.723206	0.462926	0.374127
									0.166151	-0.0111111	0.111451	0.421282	-0.0363636	0.0433057																								0.781936	0.494946	0.380999	0.730022	0.414208	0.289117
									-0.0261438	0.0040404	0.0403191	0.0326797	0.124747	0																								0.79216	0.34255	0.370973	0.703579	0.414695	0.313202
									0.20571	0.105556	-0.00480769	0.260865	0.233333	0.151297																								0.685569	0.494892	0.473578	0.703083	0.402475	0.469003
									0.00832473	-0.025641	0.025641	0.0191721	0	0.0160985																								0.786963	0.515427	0.310337	0.681398	0.472332	0.405453
									-0.00798074	-2.98906e-17	-0.0114729	0.0539846	0.0205128	0.022618																								0.822013	0.413496	0.528522	0.676669	0.447499	0.349809
									0.0959752	0.025641	0.0343823	0.420984	0.123077	0.0714598																								0.744549	0.375466	0.415701	0.773779	0.348715	0.37784
									-0.051462	-0.0205128	-0.000874126	-0.0204793	0	0.00160256																								0.789573	0.576543	0.30202	0.687136	0.262566	0.312181
									0.0930169	0	-0.0160985	0.171769	0.138462	0.00917832																								0.689961	0.425089	0.309211	0.625527	0.326118	0.291465
									0.00561862	0.0615385	-0.00458916	0.0471964	0.123077	-0.0156614																								0.775394	0.374186	0.440807	0.656002	0.431485	0.371009
									0.106708	0.0128205	-0.00316871	0.206398	-0.00512821	0.093058																								0.649422	0.422179	0.428326	0.757513	0.357663	0.252524
									0.134755	0.0153846	0.0170455	0.157964	0.00512821	0.00254953																								0.651068	0.415606	0.49757	0.699781	0.287344	0.431283
									0.0279784	0.0717949	0.283253	0.00155945	0	0.468349																								0.751888	0.404758	0.568633	0.657872	0.452324	0.412048
									-0.0674235	0.0153846	-0.122549	-0.0521041	1.28103e-17	-0.0215686																								0.642669	0.577743	0.455188	0.771757	0.568003	0.361322
									-0.00238505	0.0102564	-0.0339869	0.0298131	-0.00512821	-0.0143791																								0.796536	0.336693	0.394227	0.661469	0.368241	0.458698
									0.125834	-0.0230769	-0.00490196	0.0130031	0.0153846	-0.00130719																								0.750416	0.434861	0.503418	0.642413	0.46792	0.507707
									0.209884	0.0307692	0.00490196	0.281688	0.102564	0.00457516																								0.709724	0.446903	0.390475	0.689727	0.207732	0.423333
									0.0851508	-0.0025641	0.0333333	0.156863	-0.0128205	-0.0323529																								0.849229	0.62269	0.296387	0.699719	0.441785	0.322882
									0.0430536	0.0230769	-0.0259804	0	0.0205128	-0.00784314																								0.82222	0.651573	0.404446	0.734217	0.539342	0.281605
									0.00238754	0.0512821	0	0.0698097	0	0.0444444																								0.704116	0.423461	0.198165	0.670939	0.399294	0.49249
									-0.00602076	0.0153846	-0.0333333	0.00929931	-0.0769231	-0.0632353																								0.762418	0.411426	0.40808	0.588073	0.401717	0.356622
									0.0773227	0.0102564	-0.0104575	0.196894	0	-0.0509804																								0.733734	0.410432	0.504213	0.720212	0.433254	0.349151
									0.166765	0.0538462	0.00718954	0.312029	0.0307692	-0.0153595																								0.770667	0.500246	0.333616	0.694297	0.486326	0.419163
									-0.00852509	-0.0692308	0	0.0161765	-0.0615385	-0.0640523																								0.706447	0.34047	0.434036	0.66045	0.295839	0.379533
									0.0806877	0.0923077	-0.0147059	0.184929	0.261538	-0.00179739																								0.747519	0.444115	0.408869	0.697964	0.532314	0.34854
									-0.00129758	0.0692308	0.186275	0.0748356	0	0.189379																								0.787579	0.506381	0.214854	0.710714	0.436367	0.445113
									0.00124567	-0.0461538	-0.0485294	0.000428201	0.0615385	0.0464052																								0.722996	0.517614	0.571468	0.788753	0.336452	0.484988
									0.0307526	0	-0.00196078	0.236311	0.0307692	0.0117647																								0.827647	0.383332	0.30332	0.7524	0.454488	0.384108
									0.576652	-0.0538462	0.0960784	0.659855	1.70804e-17	0.0573529																								0.838217	0.400475	0.542156	0.701506	0.337847	0.328914
									0.153006	-0.0025641	-0.0117647	0.290917	0.146154	0.00473856																								0.704005	0.526071	0.31687	0.657301	0.386342	0.258657
									0.00949178	0.0923077	1.17553e-17	0.0234645	0.184615	-0.0465686																								0.847447	0.632864	0.479681	0.795002	0.4784	0.35204
									-0.00540009	0.022807	0.0220588	-0.00529844	0.102891	-0.0294118																								0.704002	0.47821	0.260323	0.683066	0.314519	0.307993
									0.216674	0.150676	-0.0805556	0.515009	0.157557	-0.0816993																								0.776721	0.381822	0.522637	0.675743	0.39866	0.409787
									0.0262803	0.00146572	-0.0179739	-0.00117863	0.0039787	-0.00571895																								0.732364	0.457854	0.437516	0.692587	0.372387	0.385723
									0.0012846	0.029932	0.0424837	-0.00178417	0.18561	0.19085																								0.808777	0.511959	0.393294	0.778068	0.453829	0.27969
									0.302757	0.114776	-0.0594771	0.40609	0.0101974	0.00294118																								0.738413	0.573523	0.416816	0.732991	0.425059	0.267247
									-0.0445869	0.00705111	0.0661765	0.237561	-0.00240109	0.080719																								0.715616	0.530751	0.387559	0.690648	0.425607	0.295392
									0.0112608	0.15744	-0.0114379	0.0574503	0.327891	0.000653595																								0.664284	0.490703	0.541455	0.676257	0.298519	0.358971
									0.0163668	0.0540749	0.00522876	0.00075692	0.199369	-0.00228758																								0.768896	0.569867	0.572383	0.677306	0.432357	0.332951
									0.00720156	-0.00431995	-0.000490196	0.0290657	0.0156642	0.0647059																								0.807866	0.359219	0.479749	0.687285	0.461027	0.465632
									0.00572232	-0.00829305	-0.00326797	0.263103	0.154605	-0.00571895																								0.732785	0.492075	0.362194	0.710373	0.365347	0.201614
									0.00487889	0.833548	0	0.00274438	0.945634	-0.00261438																								0.77919	0.407572	0.496651	0.657875	0.281865	0.461492
									-0.00389273	0.159965	0.00196078	0.00967128	0.235074	-0.0411765																								0.797597	0.418321	0.484568	0.617205	0.303077	0.301935
									0.148443	0.463374	-0.0313725	0.273067	0.633073	0.0220588																								0.777284	0.42308	0.374832	0.708816	0.388385	0.403442
									0.0420415	0.0658734	0.00457516	0.248266	0.165123	0.0228758																								0.776919	0.622214	0.271344	0.684473	0.487934	0.272883
									0.0786159	0.0692177	0.0104575	0.249118	0.0786251	0.0379085																								0.767867	0.473383	0.431176	0.616666	0.452076	0.329993
									0.147266	0.0221536	0.313725	0.121836	0.0433315	0.0633987																								0.798605	0.417066	0.466666	0.59338	0.433201	0.48814
									0.0412046	0.0414541	-0.0143791	0.0848616	0.0203679	0.0263072																								0.733852	0.322664	0.316256	0.726248	0.424028	0.335203
									0.0711397	0.122076	-0.079085	0.170177	0.19039	-0.127451																								0.790145	0.477907	0.398156	0.697377	0.280346	0.406459
									0.13417	0.0308942	0.0490196	0.189983	0.0688541	0.0130719																								0.828779	0.44412	0.532805	0.775975	0.327335	0.35648
									0.11808	0.00139299	-0.00784314	0.226077	0.0643864	-0.00718954																								0.771846	0.449064	0.287426	0.74527	0.45606	0.376573
									0.00376081	0.0154337	-0.00718954	-0.00804498	0.056881	-3.33067e-17																								0.766604	0.501535	0.217387	0.692446	0.296361	0.28261
									0.013417	0.050979	0.00882353	-0.000248702	0.0193038	0.020915																								0.80431	0.603977	0.427337	0.758979	0.270249	0.26324
									0.0731834	0.16391	-0.0114379	0.167452	0.201205	-0.0503268																								0.660646	0.520143	0.581588	0.632868	0.34666	0.336163
									0.0583651	0.00113562	0.0267974	-0.00698529	0.0741886	0.0120915																								0.715035	0.566632	0.36619	0.660541	0.383757	0.367902
									0.0110727	-0.02634	-0.000980392	0.0637933	-0.00874126	-0.0155229																								0.636201	0.474993	0.570008	0.799759	0.310153	0.514243
									0.137024	-0.032893	0.135948	0.00467128	0.0622763	0.0107843																								0.61809	0.314017	0.41046	0.768541	0.398946	0.352629
									-0.00271626	-0.00359114	-0.000490196	0.00184256	-0.0556718	-0.0222222																								0.829494	0.475135	0.53422	0.706198	0.405783	0.404261
									0.0128201	0.00189435	0.0882353	0.116293	0.112371	-0.0245098																								0.67117	0.584842	0.543878	0.764775	0.449893	0.392689
									0.040731	0.0137602	0.0333333	-0.0019269	-0.00859184	0.0261438																								0.683152	0.455768	0.384815	0.675253	0.248766	0.300576
									-0.0186678	0.161482	-0.0204248	0.036237	0.318398	-0.0102941																								0.673889	0.600192	0.290677	0.690765	0.379823	0.443038
									-0.0150714	0.0648132	-0.0196078	0.147266	0.553419	-0.0816993																								0.759551	0.500922	0.560419	0.736175	0.33871	0.414492
									-0.00558824	0.0087811	6.53072e-18	-0.0197232	0.0246548	0.0251634																								0.665637	0.608327	0.340337	0.671763	0.457873	0.398218
									0.0384234	-0.0427649	-0.133007	0.0203287	0.464248	-0.0279412																								0.742394	0.425837	0.428416	0.71712	0.306509	0.401822
									0.0102725	0.00694818	0.211765	0.00411981	0.0141902	0.05																								0.669628	0.440801	0.455805	0.744349	0.421331	0.540045
									0.0118339	0.0170973	0.0358173	0.00153547	0.193154	0.0334615																								0.681486	0.500911	0.511203	0.691636	0.457286	0.402522
									-0.00787197	0.121805	0.1275	0.00101644	0.687094	0.170905																								0.678026	0.231548	0.489612	0.670017	0.364641	0.567861
									-0.0137219	0.103215	0.0883093	0	0.782106	0.074375																								0.822021	0.515075	0.514207	0.660771	0.329103	0.463924
									-0.00189771	0.017612	-0.0428365	0.103342	0.0564455	-0.00790064																								0.767238	0.376625	0.558854	0.745234	0.470416	0.44242
									0.00960208	0.0123191	-0.00625	0.229801	0.0201622	0.00375801																								0.786853	0.446549	0.437527	0.675783	0.349578	0.284806
									-0.00934256	0.00703451	-0.00919872	0.11	0.00446277	0.0186298																								0.670447	0.393521	0.477826	0.741225	0.523947	0.23322
									0.00753244	0.278032	0.0182452	0.0866782	0.703876	0.00994391																								0.839962	0.514899	0.349129	0.616888	0.35576	0.343634
									0.00382353	0.0164664	0.0134615	-0.00661765	0.165367	-0.00673077																								0.754265	0.432021	0.49963	0.691611	0.508124	0.339744
									-0.00320934	0.0205457	-0.0124279	0.189301	0.0480097	-0.0309375																								0.723817	0.36214	0.545328	0.677193	0.381324	0.375453
									0.0468685	0.180777	-0.00533654	0.0816566	-0.0242099	-0.00201923																								0.8112	0.566121	0.508813	0.742027	0.460216	0.270372
									0.0199784	0.1088	0.00858974	0.29904	0.205402	0.0396635																								0.772419	0.467665	0.390351	0.688969	0.406979	0.347956
									-0.0230893	0.263094	0.00153846	0.0203687	0.670731	-0.000729167																								0.644049	0.360052	0.527476	0.620678	0.457484	0.20027
									-0.0290657	-0.0274839	0.0109615	-0.023577	0.0013116	0.0298958																								0.755121	0.428424	0.297171	0.667666	0.231262	0.485274
									-0.0527141	0.00602674	-0.0386538	-0.031769	0.0547952	-0.0148437																								0.801018	0.48109	0.404368	0.650326	0.379744	0.284047
									0.00797145	0.0268198	0.0626603	0.265571	0.0383271	0.0643429																								0.715275	0.647346	0.393399	0.61048	0.46977	0.417096
									0.0296064	0.0110872	-0.001875	0.0746172	0.147899	-0.000240385																								0.696441	0.579952	0.433414	0.638208	0.394773	0.351892
									0.051689	-0.00109079	0.00532853	0.376103	0.192042	0.0183814																								0.785715	0.425535	0.464581	0.667173	0.332907	0.34303
									0.0437608	0.186513	0.0269551	0.30776	0.246731	-0.000160256																								0.631893	0.483687	0.276811	0.686299	0.31443	0.414843
									-0.00518599	0.239774	-0.000192308	0.0549394	0.325653	-0.0049359																								0.718082	0.381624	0.450544	0.720702	0.439099	0.301371
									0.0152595	0.408198	-0.000897436	0.104909	0.626807	0.00916667																								0.732509	0.581882	0.418992	0.744532	0.361463	0.332793
									0.0537327	-0.00631208	-0.000673077	0.107647	-0.00487329	-0.0088141																								0.693491	0.639456	0.285364	0.612363	0.434767	0.376811
									0	-0.0114406	-0.00380609	0.00158983	-0.0448343	0.00608173																								0.685357	0.461358	0.413354	0.739117	0.447495	0.380076
									-0.0104366	0.00536062	0.00423077	0.00895323	-0.0145503	-0.00567308																								0.698236	0.37794	0.377593	0.751324	0.464018	0.248598
									0.000928032	0.000348092	8.8141e-05	0.00958459	0.0628655	-0.00695513																								0.739025	0.392961	0.405169	0.730176	0.372258	0.167148
									0.0010041	0.00190291	-0.0166026	-0.000425982	0.0208159	0.00454327																								0.821411	0.489679	0.368712	0.692913	0.303133	0.214931
									0.00282213	-0.00183329	-0.00807692	0.0993146	0.0582127	0.00224359																								0.730676	0.378267	0.593439	0.626242	0.457874	0.440287
									0.0614935	0.0233918	1.88738e-17	0.0755814	0.00125313	0.00488782																								0.80029	0.46379	0.519407	0.683782	0.293189	0.503698
									0.15883	0.00522139	-0.000961538	0.0848312	-3.99291e-17	0.00598558																								0.797968	0.475174	0.457269	0.685388	0.286956	0.381538
									-0.00556058	0.00125313	-0.00224359	-0.000182564	0.0104428	0.000985577																								0.772502	0.409365	0.507062	0.598875	0.415839	0.306427
									0.00276888	0.0251787	0.0375962	0.0496573	0.0679476	0.0329167																								0.722146	0.389976	0.484734	0.670471	0.393833	0.303618
									0.00944767	0.00359696	-0.00605769	-0.0247678	-0.00682261	-0.005																								0.747098	0.452349	0.378467	0.631162	0.270028	0.353471
									-0.0178	-0.00431635	-0.00365385	0.0182107	0.00479207	-0.00721154																								0.7188	0.360032	0.29145	0.706002	0.352516	0.270208
									-0.00330136	-0.000278474	0.00229167	-0.00192453	-8.12216e-05	0.00307692																								0.731909	0.464873	0.464954	0.692522	0.345584	0.429315
									-0.0161569	-0.0400306	-0.0272596	-0.0162938	-0.0532814	-0.00294872																								0.749016	0.595804	0.534467	0.630964	0.531143	0.335516
									-0.000273845	0.000522139	-0.00246795	0.0121519	0.0037594	-0.00347756																								0.784002	0.419073	0.36544	0.695036	0.285168	0.457632
									0.0345654	0.012102	-0.00552885	-0.00285256	0.0407268	-0.00822115																								0.834978	0.552317	0.3014	0.69111	0.470712	0.361577
									0.0102844	0.0536062	0.0100962	0.070036	0.104985	0.00552885																								0.829599	0.47364	0.324124	0.683261	0.443619	0.20277
									0.00375777	0.00552307	0.00141026	-0.00672443	0.00633528	0.00700321																								0.686188	0.413958	0.389802	0.634012	0.229169	0.507342
									0.0473601	-0.0326279	-0.000160256	0.16166	-0.0247146	0.00114583																								0.658003	0.573946	0.394568	0.728836	0.394627	0.253871
									0.570572	-0.00556948	0.0588782	0.0238854	-0.00185649	0.0163462																								0.745719	0.534374	0.44913	0.651196	0.43683	0.279648
									0.359133	-0.00533742	0.0102244	-0.0219076	-0.00543024	0.0170913																								0.803058	0.411197	0.375532	0.717875	0.381406	0.388593
									0.00511178	-0.0120092	-0.00641026	0.0180129	-0.00779727	0.00418269																								0.754773	0.519275	0.33227	0.748754	0.360338	0.315456
									-0.00753075	0.0030168	-0.0220673	0.0102616	0.0273369	-0.011859																								0.762806	0.348843	0.381544	0.673078	0.435127	0.377129
									0.0473524	0.00765803	0.00403846	0.0726451	0.00842384	0.00995192																								0.749115	0.465965	0.425877	0.702966	0.460243	0.430156
									-0.00419896	-0.00884155	0.0112179	0.0012323	0.0257937	0.0130128																								0.830662	0.504053	0.460923	0.738825	0.356285	0.337448
									0.0359955	-0.00519818	0.401603	0.0277497	-0.00594078	0.2825																								0.771302	0.462245	0.476814	0.749985	0.264931	0.32578
									0.145541	0.00507055	0.0113462	0.109173	-0.0007542	-0.0188221																								0.749432	0.633577	0.519986	0.727182	0.462887	0.380589
									0.00798716	0.021808	0.04375	0.0217555	0.000168245	0.0220753																								0.784875	0.615468	0.398461	0.686049	0.469702	0.323231
									-0.0191692	-0.0378725	0.000737179	-0.0167198	-0.0186578	0.000817308																								0.765474	0.522488	0.442167	0.588882	0.408287	0.399833
									0.701044	0.0696185	0.0112821	0.179711	0.108999	0.0240385																								0.757962	0.398058	0.334801	0.709322	0.403153	0.292769
									0.105613	0.000243665	0.00689904	0.0365127	0.0155945	0.158942																								0.79153	0.509524	0.461663	0.653794	0.459727	0.368293
									-0.000425982	-0.00730994	-0.00173077	-0.0047923	-0.00552307	-8.01282e-05																								0.792987	0.437433	0.418413	0.714328	0.495413	0.362246
									0.0149094	-0.00747238	0.00879808	0.0288679	0.0101411	0.00548077																								0.718717	0.50554	0.484802	0.689796	0.283034	0.328807
									-0.00016735	0.00881834	-0.0155288	0.0220978	0.00181008	-0.0725321																								0.816303	0.502543	0.453292	0.642752	0.4621	0.366342
									0.0507755	-0.0126706	-8.01282e-05	-0.0954199	-0.00459482	-0.01																								0.818124	0.522225	0.466936	0.749692	0.630129	0.427409
									-0.0078046	0.000974659	0.00204327	0.0156548	0.0145039	-0.0521635																								0.728603	0.348183	0.499108	0.666357	0.221207	0.385094
									0.0114102	0.045368	0.0508654	0.0518481	0.0291005	0.0901603																								0.724592	0.542005	0.357153	0.682915	0.310078	0.296532
									-0.00705913	-0.00661376	0.0130929	0.00719605	-0.0153161	0.000817308																								0.733074	0.363493	0.298998	0.778917	0.345913	0.374297
									0.0969261	0.00355054	0.144864	0.0431763	0.0052794	0.101362																								0.735122	0.518479	0.452378	0.664765	0.442183	0.350737
									0.110268	0.000197252	0.0129006	-0.00827622	0.0440453	0.00140224																								0.752546	0.482567	0.128168	0.706539	0.359602	0.42836
									-0.0515438	0.0184025	0.00324519	0.00573554	0.0131579	0.0357853																								0.595358	0.582241	0.412112	0.562504	0.434698	0.392905
									-0.011182	0.0130535	-0.00926282	0.000228205	-0.0149448	-0.0154006																								0.791271	0.350868	0.277479	0.723814	0.424651	0.201716
									-0.00543127	0.000696185	0.00525641	0.0338884	-0.000649773	-0.000625																								0.744021	0.446762	0.418439	0.776892	0.379479	0.329824
									0.0361932	-0.0508911	-0.0109295	0.0213371	-0.0701754	0.0246955																								0.731848	0.400761	0.264111	0.665666	0.378772	0.548808
									0.00517264	-0.0366889	0.00572917	-0.0103681	-0.0365497	0.0449439																								0.68133	0.341835	0.465241	0.661065	0.402822	0.395395
									0.375716	0.000313283	-0.0181731	0.412137	-0.00127634	-0.0227564																								0.755692	0.559528	0.301975	0.67809	0.485462	0.398513
									0.00289059	-0.000638169	0.0566987	-0.00108778	-0.109475	0.0679407																								0.709781	0.473693	0.417612	0.775927	0.518474	0.39586
									0.144202	0.0104428	-0.0413462	0.0169328	0.0277546	0.0571875																								0.777182	0.343844	0.316428	0.756501	0.263175	0.209836
									0.122257	-0.0112434	0.0323157	0.120621	-0.0152116	0.0414263																								0.751671	0.505355	0.499641	0.606969	0.449556	0.339712
									0.014453	-0.0263158	-0.00692308	-0.0030123	-0.0238095	0.00649038																								0.699644	0.560644	0.131877	0.726596	0.295457	0.305655
									0.0556058	-0.0226608	-0.0118269	0.0243494	-0.0116611	0.00572115																								0.791855	0.48629	0.504663	0.693872	0.427833	0.461738
									-0.0479077	0.0107212	-0.00217949	0.0135097	0.0168129	-0.00176282																								0.69063	0.509193	0.527862	0.664454	0.336441	0.304642
									-0.0225694	0.00800613	-0.0134215	0.0976563	0.00572032	-0.0434696																								0.755136	0.542848	0.386796	0.663012	0.475807	0.392465
									-0.00620716	0.0155945	-0.00160256	0.00182564	0.00720551	-0.00721154																								0.763838	0.361153	0.4756	0.647221	0.421451	0.339092
									0.0499007	-0.0180776	-0.00512821	-0.023429	-0.0301332	-0.00378205																								0.826828	0.548954	0.404578	0.742266	0.436495	0.471754
									0.326363	-0.00974659	0.078726	0.221777	0.0655574	0.0158654																								0.79933	0.533963	0.436295	0.747552	0.500714	0.425261
									0.0476948	0.0261766	0.00168269	0.00821536	-0.0063933	0.00025641																								0.703158	0.548372	0.451317	0.682261	0.501312	0.458969
									0.0030123	-0.000986262	-0.000673077	0.0159059	-0.0078901	-0.000985577																								0.73665	0.457684	0.341754	0.640602	0.456807	0.267352
									-0.0064734	0.0357143	-0.047476	0.0364823	0.0453216	-0.0053125																								0.786533	0.492462	0.396047	0.693839	0.43825	0.23388
									0.0189866	-0.015699	0.00134615	0.014742	0.00316764	0.0185417																								0.768683	0.499748	0.556343	0.612345	0.383028	0.517314
									0.00711998	0.0533858	-0.16875	-0.00050205	-0.0037594	-0.0634615																								0.693546	0.277862	0.34678	0.630617	0.320519	0.256562
									0.0544268	-0.0136452	-0.0111538	0.157119	0.221294	0.0341106																								0.745909	0.544021	0.429346	0.75634	0.265224	0.322042
									0.00760682	0.000928247	-0.0125641	0.0556819	-0.00493131	-0.00294872																								0.841268	0.567894	0.496195	0.715723	0.358935	0.391806
									-0.226561	-0.00389864	0.0395433	-0.024958	-0.00512856	0.0102244																								0.747023	0.506168	0.284341	0.691299	0.469353	0.354694
									-0.0281452	0.00132275	0.0676923	0.027841	0.0654414	0.0117788																								0.751767	0.515457	0.336384	0.594073	0.411558	0.403075
									0.036855	-0.00501253	0.0830769	0.0569142	-0.00359696	0.189135																								0.790517	0.424705	0.459463	0.746529	0.396293	0.438552
									0.124919	0.00107909	0.000833333	0.211447	0.0379189	0.00225962																								0.743778	0.503262	0.343574	0.791838	0.405136	0.390427
									0.0284799	0.0141093	0.0190304	0.0386122	0.0766151	0.0504808																								0.758897	0.475679	0.448915	0.721628	0.361827	0.372298
									-0.00155179	0.0265827	0.0532853	-0.0127034	-0.0275689	0.0544872																								0.71033	0.31012	0.586273	0.668898	0.43837	0.416825
									7.60682e-06	0.00424673	0.0255769	0.00389469	0.160123	-0.00572115																								0.702994	0.395219	0.458649	0.623392	0.527333	0.350532
									0.0376309	-0.0820106	0.00194712	-0.0286511	-0.0286828	0.0774038																								0.716034	0.48403	0.348942	0.716826	0.33729	0.307538
									0.0771331	0.0449039	0.00546474	0.00171914	0.0125893	-0.00220353																								0.820497	0.401614	0.483252	0.78282	0.388935	0.388844
									0.159059	0.00446719	-0.00576923	0.120766	0.00201894	0.016266																								0.792739	0.453616	0.451733	0.708527	0.372491	0.432402
									0.211044	-0.0925926	0.000472756	0.143769	-0.00060336	0.000416667																								0.766961	0.470237	0.339197	0.766993	0.376866	0.339658
									0.270042	-0.0197368	0.00510417	0.20794	-0.00918964	0.00207532																								0.735956	0.517172	0.465177	0.70496	0.426688	0.382966
									-0.0124752	0.0150376		0.00226683	-0.00292398																									0.789476	0.419474	0.378556	0.717891	0.440103	0.311051
									-0.0240299	-0.00884532		-0.00693742	0.00707626																									0.736639	0.482919	0.501022	0.635256	0.349008	0.23293
									-0.00303512	0.004995		0.115707	0.013549																									0.599124	0.396998	0.211292	0.619708	0.467419	0.266835
									0.0923164	-0.0398352		-0.0247146	-0.027306																									0.65575	0.552577	0.596597	0.665778	0.449671	0.465166
									0.0204471	-0.00112388		-0.0163166	0.000915751																									0.682748	0.44951	0.290232	0.614685	0.431141	0.391058
									-0.0391903	0.0174825		0.0116613	-0.0603147																									0.707391	0.397071	0.420242	0.536309	0.406343	0.285199
									-0.00516503	0.0177115		0.0168757	0.0102814																									0.760293	0.422514	0.427045	0.663382	0.438974	0.420029
									0.192376	0.010989		0.0718616	0.00312188																									0.828302	0.475011	0.587381	0.633257	0.396326	0.397862
									0.0332798	-0.0038295		0.0702414	-0.00732601																									0.87585	0.567482	0.268161	0.737492	0.504259	0.317402
									0.0167959	-0.00305944		-0.00155179	-0.028971																									0.726186	0.518674	0.369901	0.693756	0.45517	0.29145
									-0.00721126	-0.0438728		-0.00661793	-0.0566101																									0.789831	0.575945	0.469717	0.702597	0.363871	0.384598
									0.0282745	-0.0146104		0.00503191	0.030303																									0.765199	0.543662	0.328176	0.735194	0.374182	0.366219
									0.00389469	0.039627		-0.0159743	0.027306																									0.745443	0.53526	0.527829	0.667075	0.45814	0.260607
									0.0108093	0.000124875		-0.00169632	0.0119048																									0.716504	0.480879	0.382102	0.572136	0.483007	0.194458
									0.004914	-0.029866		0.0100106	0.0217283																									0.771156	0.578954	0.47814	0.687457	0.426556	0.335405
									-0.00688037	-0.00649351		-0.0211279	-0.00487013																									0.665777	0.553766	0.540977	0.663293	0.416459	0.450577
									0.0125513	0.0374625		-0.000692221	0.00532801																									0.84963	0.416861	0.510243	0.786751	0.424642	0.437157
									-0.00681571	-0.0154845		-0.0109538	-0.0477855																									0.828547	0.5411	0.488026	0.820076	0.439032	0.422163
									0.0226379	0.018981		0.0339568	8.32501e-05																									0.784047	0.376496	0.477928	0.690151	0.368635	0.33708
									0.359377	0.0790876		0.430607	0.035964																									0.830499	0.549303	0.512119	0.697906	0.410079	0.276713
									0.0489294	-0.00041625		0.0732362	0																									0.72801	0.571932	0.301451	0.736454	0.477821	0.359584
									0.0303264	-0.00293457		-0.0030186	-0.0152972																									0.764245	0.438159	0.604041	0.747217	0.287085	0.457104
									0.000579151	-0.00468282		0.0231221	-0.00262238																									0.796694	0.499696	0.358012	0.695705	0.426855	0.631189
									-0.0038961	0.00655594		0.0510179	0.000541126																									0.726124	0.56742	0.464738	0.667549	0.44148	0.331952
									0.0170586	0.000624376		0.001053	-0.000999001																									0.792852	0.504911	0.359274	0.678927	0.347594	0.340844
									-0.00165848	0.023976		0.0913654	0.097798																									0.711385	0.606841	0.455163	0.695886	0.501915	0.501129
									0.433959	-0.027972		0.0538084	-0.026536																									0.756405	0.452239	0.467454	0.622838	0.402476	0.345801
									0.0173219	-0.0242258		0.0459459	-0.0185023																									0.72783	0.563178	0.532305	0.74017	0.41557	0.443825
									0.0132678	0.00308025		0.0183485	-0.0201465																									0.735627	0.572422	0.495275	0.764479	0.365115	0.383835
									0.0213935	0.0584416		-0.00118463	0.0587121																									0.809526	0.421258	0.454444	0.733581	0.518565	0.357842
									-0.0715602	0.00778388		-0.0110916	-0.000686813																									0.813847	0.495417	0.471537	0.76395	0.401061	0.355784
									0.0003861	-0.000187313		0.100061	0.0215201																									0.718105	0.416983	0.437846	0.588807	0.315043	0.406413
									0.0312829	0.0048285		0.0162162	0.0915751																									0.610424	0.475486	0.441172	0.704571	0.467691	0.25181
									-0.0576518	-0.0191059		-0.00716041	-0.025641																									0.743789	0.521239	0.371347	0.772192	0.440168	0.371161
									-0.00019305	-0.001665		0.0001053	-0.0187313																									0.751423	0.432724	0.397495	0.760776	0.229948	0.300708
									-0.0219375	-0.00666001		0.0137768	-0.00457875																									0.814422	0.502006	0.426841	0.65002	0.501598	0.370806
									-0.0543349	0.0849151		-0.0387504	0.122502																									0.72549	0.393595	0.369533	0.682374	0.286689	0.38647
									-0.0582134	-0.0899309		-0.0600211	0.010323																									0.717773	0.300012	0.308148	0.604976	0.434412	0.505273
									-0.0030186	0.0734266		0.00821341	0.114448																									0.684634	0.352128	0.487297	0.750557	0.265507	0.254037
									-0.000737101	-0.0377331		-0.0612934	-0.003996																									0.753127	0.500861	0.410565	0.689023	0.518584	0.383344
									-0.0434363	0.0583999		0.0309319	0.00333																									0.769608	0.465072	0.484976	0.69098	0.344039	0.406596
									0.0975035	0.0785673		0.050917	0.0360057																									0.704712	0.61491	0.478352	0.636849	0.322737	0.314002
									0.00989821	0.00549451		0.163338	0.012321																									0.749466	0.295986	0.33773	0.66826	0.193355	0.381499
									0.179098	0.0210623		0.0132152	0.023976																									0.769972	0.539751	0.452068	0.731122	0.424042	0.331485
									0.00251843	-0.0103022		-0.00604598	0.00131119																									0.558669	0.473234	0.567557	0.523853	0.492579	0.328081
									-0.00216743	-0.0310939		0.0260091	-0.0254745																									0.789651	0.405208	0.534967	0.682411	0.476913	0.456774
									0.0020007	0.0024975		0.0636364	-0.0106144																									0.785497	0.510114	0.396229	0.756364	0.458489	0.426725
									0.00852931	0.00176906		0.0804054	0.0146104																									0.79439	0.433788	0.429518	0.684865	0.427375	0.383923
									-0.00208845	0.00231019		0.00868726	0.0151723																									0.772147	0.45713	0.417381	0.729178	0.304736	0.31042
									0.366251	0.02664		0.0859775	0.031302																									0.644141	0.467413	0.346	0.742707	0.344494	0.368102
									-0.00807301	-0.00118631		0.026676	-0.00730519																									0.7897	0.568005	0.591877	0.66108	0.37759	0.337073
									0.0457002	0.0305944		0.000614251	-0.00695138																									0.713309	0.575542	0.477891	0.592107	0.430538	0.385332
									0.0446472	-0.0044955		0.0766585	0.00206044																									0.694458	0.572761	0.518264	0.603851	0.328657	0.453658
									0.00170235	0.0187313		0.0423306	0.024975																									0.754663	0.449395	0.331174	0.708346	0.306278	0.193205
									-0.0442085	0.0183983		0.0229115	0.015214																									0.781504	0.383264	0.542777	0.64876	0.357977	0.368481
									0.0256998	-0.00599401		0.00225737	0.0164835																									0.750625	0.372936	0.589824	0.586525	0.4258	0.530537
									0.0440154	-0.0344655		-0.00884521	0.0464119																									0.7326	0.332405	0.306667	0.737457	0.350793	0.335812
									0.124728	-0.0600649		0.0515971	0.0625																									0.826762	0.521129	0.458522	0.668069	0.333797	0.383499
									0.0334854	-0.000832501		0.0633907	0.00376707																									0.807452	0.494714	0.206517	0.65838	0.282642	0.417254
									0.0258424	0.0310315		0.374579	0.0024975																									0.808232	0.552498	0.416595	0.71583	0.471108	0.478793
									-0.00766936	-0.0502622		0.0269217	-0.0189394																									0.719129	0.393283	0.35796	0.684902	0.469472	0.355329
									0.00681818	-0.00749251		0.01053	-0.022644																									0.803945	0.325926	0.412972	0.705592	0.476716	0.394872
									0.000241313	-0.0215618		-0.00288698	-0.00595238																									0.789163	0.442428	0.467768	0.671067	0.443489	0.376801
									0.135161	-0.0228521		0.0003861	-0.015318																									0.748377	0.262696	0.501809	0.702661	0.506794	0.300984
									0.140067	-0.00174825		0.0722095	0.0244755																									0.706021	0.377838	0.202043	0.659989	0.362889	0.548933
									-0.00166725	0.00707626		0.0142155	-0.0021645																									0.746724	0.469314	0.365331	0.730546	0.41877	0.346493
									-0.011934	0.00445388		0.0642331	0.000291375																									0.806797	0.541129	0.362689	0.677186	0.471578	0.230745
									0.0376448	0.100483		0.046332	0.371712																									0.724231	0.566442	0.3432	0.638416	0.342954	0.442221
									-0.0100386	-0.000270563		0	0.0140485																									0.682725	0.357613	0.398777	0.690629	0.40079	0.446887
									0.000544051	0.23924		-0.0339593	0.151245																									0.779149	0.581196	0.445511	0.634888	0.549629	0.213336
									-0.0500176	-0.0222902		0.0501229	-0.0651016																									0.734911	0.440327	0.470595	0.614586	0.228206	0.316541
									0.00540541	-0.000208125		-0.0142594	0.00224775																									0.728	0.495785	0.539533	0.718878	0.384959	0.450806
									-0.0261671	-0.160256		0.17543	-0.0596279																									0.776204	0.359613	0.554903	0.658606	0.418329	0.35038
									0.0617585	-0.0028305		0.364865	-0.0024975																									0.842926	0.550568	0.528434	0.677183	0.373887	0.330837
									-0.00384345	0.0237055		0.0220077	0.0353813																									0.757524	0.547786	0.229742	0.688432	0.395145	0.246664
									0.232362	0.0367133		0.063259	0.128621																									0.805143	0.595048	0.470466	0.772968	0.318237	0.344709
									0.210126	-0.0645604		0.668129	-0.139777																									0.762997	0.576332	0.418313	0.730473	0.427547	0.333652
									-0.0613549	0.0189394		-0.00418568	0.0210623																									0.736627	0.501662	0.369357	0.629761	0.52577	0.450103
									0.0161899	-0.0401682		0.0194103	-0.011988																									0.73742	0.369999	0.583847	0.706504	0.431015	0.416324
									0.0342225	0.00757576		0.127347	0.0130078																									0.777862	0.463732	0.482251	0.683697	0.3567	0.313374
									-0.0100913	0.0488262		0.345174	-6.0077e-17																									0.676926	0.406111	0.576553	0.735512	0.252019	0.44432
									0.217998	-0.000374625		0.446472	0.0519481																									0.763294	0.51046	0.492381	0.692852	0.416284	0.280814
									0.00353633	0.0154013		0.0026325	-0.00474525																									0.836208	0.499824	0.443517	0.77129	0.401377	0.399661
									0.0227799			0.269884																										0.785112	0.385558	0.253769	0.674608	0.436235	0.344519
									0.0331169			0.042278																										0.744646	0.597108	0.315033	0.617825	0.356588	0.508236
									0.0386978			0.129453																										0.681013	0.472884	0.30407	0.678443	0.377825	0.530808
									0.00260618			-0.00745876																										0.850185	0.344017	0.257286	0.693022	0.435368	0.238145
									0.0153212			0.0238636																										0.756305	0.557733	0.252881	0.72318	0.405165	0.244679
									0.00728326			0.0287469																										0.787345	0.589199	0.608251	0.661948	0.471336	0.345778
									0.0240084			0.222578																										0.697243	0.51871	0.590231	0.688796	0.437607	0.386176
									-0.0047385			0.0500483																										0.732406	0.45455	0.31478	0.697225	0.312317	0.35604
									0.000947701			0.101351																										0.757334	0.514406	0.535463	0.711301	0.376781	0.296715
									0.0299842			0.0998157																										0.724722	0.458984	0.281853	0.660063	0.316779	0.360748
									0.0554668			0.0269042																										0.742423	0.528923	0.510266	0.709953	0.401283	0.130795
									-0.0200728			-0.00184275																										0.639841	0.458519	0.268949	0.73015	0.354531	0.225739
									-0.00445332			-0.00397069																										0.763638	0.296378	0.347521	0.746161	0.349624	0.389095
									0.00128395			0.0122165																										0.784066	0.392895	0.547195	0.713193	0.404465	0.391729
									0.0277227			0.00642735																										0.767692	0.421966	0.326964	0.729647	0.484824	0.425053
									-0.00233998			0.0135385																										0.770968	0.606214	0.525499	0.702579	0.475293	0.458985
									0.00376068			0.00300855																										0.739441	0.453957	0.551077	0.665921	0.327195	0.323294
									0.00211966			-0.000584995																										0.75723	0.497937	0.272833	0.699481	0.385934	0.301864
									0.013037			0.00579677																										0.745403	0.394973	0.268438	0.778263	0.355867	0.462791
									0.00562963			0.00152707																										0.771002	0.456347	0.191104	0.687374	0.443754	0.578244
									0.144593			0.00809117																										0.696412	0.501668	0.274881	0.673769	0.350825	0.257422
									0.00787844			0.0243115																										0.86298	0.329518	0.503452	0.766613	0.424501	0.460867
									0.0582564			0.10245																										0.759443	0.455686	0.354327	0.696746	0.435723	0.470538
									-0.0535537			-0.0612194																										0.775293	0.46013	0.364036	0.704153	0.376356	0.497546
									-0.00194492			-0.00255271																										0.828753	0.535358	0.502005	0.743118	0.395064	0.257581
									0.000592593			-0.0220703																										0.792113	0.544357	0.395871	0.677147	0.342724	0.397235
									-9.87654e-05			0.00121557																										0.674389	0.500441	0.0947017	0.780306	0.438139	0.384332
									0.0600646			0.0594568																										0.724454	0.452865	0.339761	0.696946	0.387834	0.357526
									0.0244634			0.0405774																										0.67645	0.625757	0.28335	0.701713	0.486331	0.330729
									0.279126			0.352433																										0.748501	0.521215	0.238866	0.731729	0.323401	0.360065
									0.00207407			0.00094207																										0.749099	0.521351	0.426941	0.699887	0.411585	0.242198
									0.0569269			0.101387																										0.720812	0.544963	0.218257	0.693229	0.383079	0.396819
									0.0340361			0.145641																										0.794698	0.458805	0.448797	0.684922	0.46725	0.345321
									0.000653371			-0.0198291																										0.721197	0.45593	0.335959	0.74426	0.483871	0.357361
									0.0154074			0.0351301																										0.75609	0.43974	0.450309	0.738784	0.385527	0.3153
									-0.0667882			0.00512821																										0.809796	0.400273	0.511107	0.814363	0.348585	0.225128
									0.0017018			0.00707312																										0.696167	0.302709	0.480918	0.619993	0.261858	0.33404
									-0.00395062			0.0137892																										0.830005	0.447074	0.310223	0.724067	0.446511	0.350619
									-0.0163951			-0.00510541																										0.697151	0.329341	0.246249	0.692265	0.4115	0.373135
									-0.0167901			-0.0268034																										0.770264	0.573287	0.563081	0.801666	0.295749	0.456046
									-0.0499905			-0.0131054																										0.859386	0.441819	0.421458	0.723116	0.329242	0.324655
									-0.00413295			-4.5584e-05																										0.776092	0.410185	0.431653	0.721588	0.443199	0.475469
									-0.00168661			-0.00250712																										0.665252	0.479035	0.559139	0.640776	0.449287	0.399716
									-0.0082963			0.0784425																										0.780741	0.461574	0.47374	0.749527	0.413348	0.401408
									0.0266059			0.00877493																										0.733676	0.368122	0.62877	0.744187	0.476716	0.355346
									0.00957265			-0.037227																										0.788127	0.563469	0.383005	0.714049	0.397249	0.294044
									0.0782222			0.0962735																										0.737834	0.414943	0.52161	0.7217	0.342329	0.433946
									0.0146021			-0.00159544																										0.793528	0.522901	0.398679	0.753091	0.452915	0.352241
									0.0374397			0.135233																										0.716616	0.437185	0.5141	0.58483	0.449035	0.194934
									0.0127635			0.0664008																										0.774929	0.542269	0.446477	0.658878	0.517235	0.36377
									-0.00744539			0.00177778																										0.765676	0.483022	0.488417	0.724592	0.447658	0.357172
									-0.0314226			0.0418462																										0.684591	0.4881	0.288304	0.658749	0.370046	0.421316
									0.0146249			-0.000182336																										0.775911	0.52489	0.377146	0.67328	0.427957	0.382909
									-0.00651852			0.000607787																										0.676954	0.415143	0.456852	0.639144	0.308358	0.279195
									3.79867e-05			0.00218803																										0.653668	0.416207	0.363026	0.749949	0.473641	0.317068
									0.00401899			0.0811396																										0.719396	0.50247	0.353301	0.739504	0.485153	0.312268
									0.0813827			0.0839886																										0.796466	0.596606	0.520565	0.724746	0.403038	0.48888
									-0.00208927			-0.00244634																										0.768917	0.505079	0.522892	0.66733	0.428282	0.348612
									-0.000607787			-0.000547009																										0.721332	0.480898	0.322499	0.726726	0.319399	0.291887
									0.00202089			-0.00138272																										0.664073	0.545796	0.463121	0.70176	0.360755	0.322676
									0.0100285			-0.0460399																										0.717886	0.475223	0.401901	0.693585	0.424444	0.431699
									0.0316049			-0.000622982																										0.632905	0.51958	0.301116	0.695704	0.479439	0.376962
									0.0300551			0.0826439																										0.750785	0.402006	0.499707	0.740654	0.256096	0.272366
									0.0791339			0.0842393																										0.703381	0.394542	0.206915	0.650668	0.330635	0.288466
									0.02849			0.00747578																										0.723316	0.41611	0.419724	0.655822	0.481658	0.382129
									0.0578613			0.196011																										0.623606	0.615571	0.38177	0.677964	0.286554	0.453379
									0.0226021			0.0519962																										0.794715	0.376228	0.479661	0.726087	0.302711	0.461437
									-0.0246534			0.0526496																										0.751452	0.491448	0.520487	0.717758	0.452116	0.26176
									0.0949364			0.0441709																										0.615716	0.463504	0.246992	0.710463	0.352659	0.350894
									0.016433			-0.00361633																										0.832348	0.501001	0.329167	0.723166	0.418857	0.380174
									-0.0459031			0.000888889																										0.746023	0.472383	0.200751	0.724389	0.409738	0.392526
									0.0304198			0.100741																										0.798638	0.463955	0.561574	0.75644	0.462242	0.34991
									0.157721			0.108308																										0.690032	0.478663	0.430332	0.618738	0.376237	0.518636
									0.129763			0.110085																										0.699303	0.534869	0.57276	0.767756	0.334539	0.356741
									0.00632099			-0.00452042																										0.720394	0.519049	0.498058	0.728167	0.386022	0.324329
									-0.0110541			0.0250712																										0.622084	0.542381	0.56258	0.638342	0.445805	0.494808
									-0.00425451			0.0771282																										0.7899	0.424874	0.315079	0.634652	0.369107	0.392073
									0.0729345			0.0383134																										0.7781	0.474682	0.477913	0.68905	0.365374	0.384305
									0.0615613			0.09483																										0.689902	0.350807	0.48738	0.737129	0.362312	0.409893
									0.000151947			0.0122013																										0.741237	0.484308	0.407596	0.68377	0.411629	0.396267
									0.00893447			0.0324786																										0.692903	0.456063	0.391354	0.629543	0.358986	0.379033
									0.14982			0.144638																										0.766771	0.464365	0.452432	0.74309	0.281494	0.347011
									0.0155745			0.0488053																										0.714147	0.582122	0.486987	0.68228	0.312321	0.338677
									-0.00123077			0.00118519																										0.70767	0.516137	0.605216	0.698249	0.463043	0.281153
									-0.150974			-0.111635																										0.692877	0.546448	0.471667	0.752738	0.358041	0.381183
									0.0249193			0.126754																										0.711982	0.449738	0.437372	0.650822	0.187168	0.325219
									0.00048623			0.00875214																										0.761923	0.479506	0.524947	0.734034	0.451091	0.245844
									-0.0207863			-0.0142526																										0.798657	0.419497	0.561453	0.696903	0.356942	0.416064
									-0.0017018			0.031339																										0.780194	0.430386	0.32481	0.716784	0.458094	0.287864
									-0.00388224			-0.00774929																										0.674181	0.442192	0.332588	0.746918	0.420889	0.260478
									0.0020057			0.00262108																										0.755665	0.487082	0.453052	0.722937	0.348717	0.297195
									-0.0356923			-0.0565242																										0.713131	0.446294	0.359335	0.712307	0.413521	0.387517
									0.023567			0.0711111																										0.754034	0.438247	0.289565	0.740759	0.251636	0.284305
									0.0592593			0.0543362																										0.618698	0.574492	0.563115	0.63228	0.43023	0.41597
									0.000531814			-0.0031453																										0.792579	0.561196	0.463483	0.765199	0.474184	0.340347
									-0.0265907			0.0159544																										0.677695	0.485556	0.280359	0.61462	0.500568	0.487796
									-0.00423932			-0.0168053																										0.726185	0.322975	0.372401	0.652968	0.269276	0.426512
									0.063453			0.165926																										0.811631	0.474586	0.51293	0.670205	0.400579	0.441428
									-0.019358			0.0103628																										0.802197	0.52294	0.549138	0.777569	0.301379	0.448575
									0.00280342			0.066188																										0.703972	0.511251	0.432054	0.676897	0.235277	0.505689
									0.0130446			0.0782222																										0.74762	0.480129	0.318676	0.686954	0.426001	0.403416
									-0.0404786			0.0600494																										0.856879	0.434701	0.32043	0.765421	0.386272	0.193174
									-0.065641			-0.0574739																										0.657173	0.419277	0.535334	0.667849	0.326159	0.362729
									0.164217			0.255726																										0.733876	0.33211	0.536809	0.734497	0.232605	0.354903
									-0.00337322			0.00555366																										0.609344	0.500679	0.377906	0.682103	0.435724	0.462217
									0.0732232			0.114895																										0.733028	0.401478	0.46303	0.652211	0.468372	0.36997
									0.0808889			0.0445128																										0.700728	0.383912	0.317121	0.685934	0.451968	0.411382
									0.035434			0.133288																										0.793816	0.348822	0.33081	0.686381	0.272339	0.341565
									0.304988			0.17641																										0.693774	0.519615	0.317612	0.754918	0.459816	0.378113
									0.0538575			0.163054																										0.787515	0.461981	0.437052	0.713377	0.380366	0.317925
									0.104843			0.0452194																										0.733447	0.49255	0.141839	0.604349	0.422225	0.307835
									-0.0048623			0.0471415																										0.772847	0.363635	0.53288	0.764665	0.382515	0.479517
									0.0516619			0.155654																										0.768422	0.455545	0.438394	0.784117	0.293301	0.221957
									0.0960912			0.103096																										0.694573	0.409602	0.39528	0.736916	0.322956	0.42549
									0.135423			0.176669																										0.792059	0.490276	0.212339	0.725992	0.446639	0.292929
									0.116999			0.17445																										0.649273	0.565994	0.351932	0.675569	0.46379	0.266395
									0.00534853			0.0694777																										0.813366	0.484869	0.414181	0.714939	0.350093	0.344189
									0.0416803			0.101224																										0.729499	0.407753	0.43316	0.703365	0.403781	0.21436
									0.0423273			0.0599068																										0.785411	0.460336	0.289331	0.72945	0.425323	0.301161
									-0.0134354			0.00432579																										0.665602	0.472689	0.362085	0.677727	0.497591	0.383388
									-0.00285721			0.0524548																										0.753607	0.484397	0.405063	0.678132	0.483269	0.354089
									0.0480927			0.000567079																										0.768919	0.43107	0.326226	0.612204	0.350627	0.429211
									-0.000261729			0.00556174																										0.755542	0.495202	0.629643	0.685766	0.413006	0.349623
									-0.00265364			0.0045439																										0.851255	0.395239	0.207561	0.770052	0.485685	0.410529
									-0.0261438			-0.0105346																										0.786918	0.441628	0.402169	0.710043	0.438951	0.327271
									0.171396			0.170233																										0.863264	0.552243	0.329791	0.702912	0.349407	0.239869
									-0.00422401			-0.00902964																										0.756995	0.551046	0.445392	0.721934	0.451766	0.446116
									-0.0113852			0																										0.667251	0.463465	0.398793	0.677455	0.279794	0.22192
									-0.0279395			0.00368601																										0.813915	0.631945	0.471172	0.705983	0.546277	0.392036
									-0.0267545			0.0290446																										0.68008	0.547131	0.317696	0.655913	0.313093	0.330622
									0.118759			0.149469																										0.709357	0.631846	0.44647	0.753966	0.410588	0.42415
									0.0153548			0.0453663																										0.708206	0.599558	0.345552	0.656126	0.40292	0.421014
									0.0722153			0.0331378																										0.655791	0.53473	0.397663	0.728758	0.427856	0.282409
									0.00309712			0.00527093																										0.784386	0.570617	0.484821	0.697187	0.444505	0.20556
									0.0695253			0.0399136																										0.682893	0.553315	0.529495	0.675015	0.447082	0.333173
									0.0809541			0.0664137																										0.79661	0.321043	0.351578	0.608495	0.330712	0.365629
									-0.00687038			0.000559809																										0.80762	0.561377	0.324505	0.715779	0.374919	0.317861
									0.0263037			0.0690964																										0.72249	0.469283	0.497432	0.729621	0.43235	0.505788
									0.00545268			-0.00106873																										0.765644	0.461978	0.487513	0.695917	0.387359	0.34688
									-0.0527747			-0.0210037																										0.802108	0.533518	0.290985	0.713856	0.243823	0.348966
									-0.00425309			0.0234029																										0.711133	0.524871	0.386041	0.637584	0.431303	0.412185
									-0.0106873			-0.0153111																										0.781084	0.630559	0.451109	0.762805	0.47369	0.434052
									-0.0203058			-0.058889																										0.734833	0.467452	0.524273	0.667272	0.251363	0.315045
									-0.0435124			-0.0350062																										0.720071	0.377427	0.407478	0.727165	0.417798	0.306681
									0.000436215			0.00147586																										0.697145	0.463221	0.607445	0.704511	0.471321	0.422273
									0.0263692			-0.00432579																										0.694731	0.353959	0.513456	0.728204	0.422075	0.356781
									0.0014177			-0.000254458																										0.829217	0.360015	0.392376	0.658491	0.380167	0.304608
									0.0674024			0.217133																										0.764718	0.549871	0.43156	0.678944	0.475335	0.351979
									0.0150858			0.0446247																										0.755064	0.611375	0.529997	0.624625	0.385352	0.400945
									0.0412441			-0.000167216																										0.721692	0.430331	0.280586	0.653102	0.525297	0.354268
									0.00187572			0.00111235																										0.710137	0.414361	0.281534	0.722304	0.46608	0.413356
									0.000370782			0.0511025																										0.76307	0.557869	0.429011	0.646379	0.316044	0.416126
									0.0892931			0.0366638																										0.79461	0.569022	0.477986	0.69257	0.418483	0.31259
									0.00584527			0.00647779																										0.76078	0.547313	0.433412	0.672141	0.438942	0.338905
									0.0454681			0.0129556																										0.648975	0.518624	0.268828	0.726508	0.332586	0.384763
									0.0153184			0.0692127																										0.777285	0.483707	0.407886	0.667975	0.387306	0.329295
									0.0177685			-0.0243844																										0.824768	0.285354	0.400443	0.703934	0.356493	0.334396
									-0.0187136			0.0706668																										0.794442	0.550057	0.513354	0.697694	0.334466	0.394053
									0.0341483			0.0536762																										0.758539	0.510041	0.533029	0.705852	0.397936	0.431276
									0.000327161			0.0255186																										0.779804	0.416067	0.290384	0.646842	0.394309	0.273919
									0.00471112			-0.000625241																										0.748548	0.432559	0.49138	0.74346	0.436856	0.405241
									0.00395501			-0.00135954																										0.781077	0.296223	0.493791	0.737064	0.370878	0.315408
									0.0207202			0.027198																										0.837767	0.568196	0.2531	0.668885	0.383597	0.283005
									0.0189535			0.0642326																										0.776611	0.463305	0.439836	0.709134	0.432974	0.365757
									0.0188299			-0.00203567																										0.783195	0.429459	0.508479	0.71253	0.274026	0.593898
									0.0431852			0.0707322																										0.673696	0.471134	0.299727	0.62048	0.345687	0.275316
									0.00199932			0.0343882																										0.698456	0.474139	0.47138	0.655008	0.368514	0.243515
									-0.00595433			-0.0122867																										0.798699	0.475393	0.260976	0.74156	0.433348	0.352362
									0.0347881			-0.00418766																										0.632039	0.28081	0.570702	0.662268	0.318723	0.329939
									0			0.00719754																										0.756125	0.483675	0.530137	0.692086	0.500823	0.372143
									0.0396737			0.0132609																										0.830938	0.489869	0.403564	0.661155	0.520066	0.31372
									-0.0659556			-0.0128174																										0.761072	0.534512	0.272498	0.725338	0.332387	0.341221
									-0.00815721			0.00351153																										0.737148	0.450876	0.476227	0.765709	0.486142	0.226492
									0.0474383			0.00476201																										0.782677	0.43338	0.355457	0.670238	0.457846	0.358179
									0.00353334			0.0118723																										0.8028	0.4462	0.39714	0.71259	0.492464	0.380432
									-0.00828808			0.00309712																										0.761451	0.541894	0.386459	0.766705	0.405425	0.390962
									0.000276269			0.00368601																										0.764777	0.517867	0.386748	0.749494	0.286995	0.437875
									0.00567079			0.0218689																										0.801077	0.373477	0.548044	0.660827	0.429015	0.381837
									-0.0883698			-0.0464132																										0.789718	0.438784	0.423466	0.712184	0.327549	0.407005
									-0.00351153			0.0123667																										0.694381	0.485771	0.320979	0.702979	0.362095	0.437909
									0.0725788			0.157873																										0.63285	0.521644	0.404988	0.752784	0.302081	0.470711
									-0.0252786			-0.00861524																										0.823354	0.406813	0.429227	0.703394	0.276749	0.248488
									0.0338502			0.0601758																										0.70741	0.486515	0.209988	0.631222	0.421573	0.384467
									0.0409678			0.0373327																										0.8423	0.432267	0.451292	0.769454	0.40463	0.329426
									0.000741565			0.00556174																										0.791719	0.525294	0.469127	0.746583	0.426144	0.395501
									0.0221379			0.0248788																										0.787865	0.467971	0.424441	0.593122	0.392766	0.304333
									0.0106873			-0.0119232																										0.710093	0.499478	0.40174	0.703944	0.474795	0.398971
									0.000218107			-0.00135227																										0.791378	0.510822	0.471109	0.736147	0.43187	0.416308
									-0.0330869			-0.0209601																										0.764463	0.443931	0.323629	0.638608	0.318719	0.254998
									-0.04264			-0.00437669																										0.723663	0.487679	0.483263	0.566318	0.399402	0.377102
									0.0169469			0.112841																										0.709914	0.52418	0.313355	0.706673	0.424895	0.50419
									0.0222469			-0.00234829																										0.761113	0.284685	0.569291	0.778779	0.324812	0.457271
									-0.0150639			0.0111744																										0.763336	0.498517	0.30071	0.677527	0.433388	0.47381
									0.0360531			-0.000872429																										0.780493	0.455835	0.548077	0.710055	0.277317	0.437059
									0.0163144			0.0423855																										0.613331	0.617897	0.501346	0.686601	0.466266	0.338068
									0.0917868			0.000647052																										0.766819	0.434008	0.489463	0.752966	0.4791	0.483804
									-0.00141043			-0.0273507																										0.699391	0.501834	0.391324	0.709274	0.413751	0.372826
									0.0014177			0.0292918																										0.761773	0.623374	0.544376	0.670241	0.382638	0.309525
									-0.0128538			0.00593252																										0.76793	0.502899	0.384081	0.679075	0.291263	0.279715
									0.00511098			0.045897																										0.796669	0.563251	0.53894	0.773257	0.492585	0.39389
									-0.0177685			-0.0208438																										0.788786	0.397522	0.350642	0.700448	0.346859	0.310418
									0.149622			0.116019																										0.793824	0.579244	0.401058	0.710359	0.306833	0.241113
									0.0121122			0.0407861																										0.805379	0.511218	0.38821	0.704671	0.329275	0.446449
									-0.014177			0.0035915																										0.740924	0.371236	0.378255	0.690261	0.436475	0.217511
									0.0241372			0.0356024																										0.760315	0.579274	0.278292	0.505772	0.364577	0.273268
									-0.110573			-0.111576																										0.80916	0.476034	0.504154	0.741807	0.394855	0.325014
									-0.0106654			-0.11636																										0.71997	0.463557	0.489129	0.668048	0.426828	0.355482
									0.161581			0.234458																										0.750839	0.519741	0.359564	0.795343	0.37373	0.278183
									0.0156746			0.0338284																										0.623485	0.473257	0.543347	0.626402	0.407967	0.424043
									-0.0117778			0.0191934																										0.695197	0.419468	0.353274	0.714585	0.393946	0.385491
									0.0939824			0.219525																										0.725635	0.561772	0.460117	0.596922	0.471028	0.305393
									-0.000654322			-0.0339084																										0.731354	0.450888	0.536805	0.742996	0.353485	0.396651
									0.126699			0.181371																										0.822449	0.52743	0.540952	0.790705	0.400449	0.451637
									0			0.00226614																										0.762149	0.450138	0.405691	0.748081	0.48844	0.424395
									-0.0257858			-0.015336																										0.775311	0.541465	0.372332	0.754653	0.390112	0.392355
									0.0721024			0.0463768																										0.651383	0.652286	0.39441	0.668229	0.474069	0.304396
									0.0332919			0.0280896																										0.752396	0.535982	0.482453	0.589092	0.453544	0.364184
									0.0373273			0.105025																										0.718759	0.325145	0.625745	0.740967	0.361656	0.356321
									-0.0142067			0.0754376																										0.725415	0.413479	0.43198	0.674991	0.521421	0.447575
									-0.00286091			-0.00616601																										0.759461	0.396105	0.448316	0.70602	0.513317	0.423471
									0.0255976			0.139153																										0.825107	0.271357	0.326835	0.736944	0.455114	0.292932
									0.20585			0.259176																										0.647691	0.445319	0.442667	0.562532	0.472253	0.47088
									0.0055336			0.0628647																										0.678697	0.530677	0.332455	0.624223	0.518325	0.412715
									0.00169396			0.0377339																										0.845054	0.388904	0.283531	0.750196	0.351672	0.508724
									-0.0213439			-0.0298513																										0.776731	0.51263	0.474736	0.720417	0.394745	0.407581
									0.00365895			0.0508187																										0.774333	0.44786	0.363325	0.679637	0.406427	0.45825
									-0.00173913			0.118351																										0.75787	0.429637	0.158757	0.615699	0.500554	0.205286
									0.0483343			0.205571																										0.764124	0.485514	0.572199	0.615098	0.424726	0.39833
									-0.018498			0.0149369																										0.721024	0.498493	0.183035	0.785078	0.443066	0.30103
									-0.00996047			-0.000858272																										0.776607	0.383037	0.43936	0.675829	0.317538	0.367387
									0.00150574			0.089441																										0.67049	0.525828	0.56465	0.740488	0.42981	0.394601
									0.0220516			-0.000368906																										0.83018	0.493831	0.504549	0.738588	0.452844	0.320411
									0.0152456			0.155204																										0.714185	0.493708	0.436595	0.641566	0.264818	0.455235
									-0.0335328			0.0236025																										0.695743	0.447078	0.439914	0.64002	0.28592	0.333755
									0.008131			0.0381028																										0.82261	0.395178	0.328443	0.74338	0.490501	0.382453
									-0.0287069			-0.0104348																										0.755232	0.500978	0.513642	0.768434	0.339468	0.460453
									-0.000127988			0.00410314																										0.746295	0.477851	0.615763	0.68137	0.463716	0.466785
									2.25861e-05			0.00126482																										0.72681	0.394925	0.374762	0.74688	0.344591	0.363657
									-0.0347751			0.186667																										0.78312	0.456781	0.348476	0.74984	0.343684	0.437959
									-0.0250329			0.12262																										0.734905	0.466142	0.343244	0.698907	0.46563	0.324489
									0.00244683			0.0118577																										0.782243	0.516534	0.289102	0.710339	0.432491	0.271814
									-0.0175042			0.0433202																										0.799964	0.421566	0.545694	0.74926	0.409778	0.440384
									0.115837			0.207002																										0.76433	0.438012	0.415437	0.690602	0.494177	0.291005
									-0.00229625			0.0126407																										0.782209	0.467239	0.404348	0.748842	0.393212	0.29135
									-0.00538302			0.0393676																										0.730136	0.522288	0.472159	0.67853	0.436424	0.313905
									0.00184453			0.000383964																										0.790859	0.479648	0.250627	0.706893	0.444685	0.28222
									0.00087333			0.000632411																										0.807082	0.55036	0.534261	0.668709	0.421507	0.382868
									-0.0142292			0.0667194																										0.689397	0.444681	0.502818	0.7753	0.341478	0.382953
									-0.00805571			0.148526																										0.82072	0.469967	0.481849	0.646052	0.480382	0.470963
									-0.0207717			-0.0220215																										0.687883	0.486722	0.234226	0.784982	0.310873	0.395383
									-0.0353623			-0.0583249																										0.705779	0.483315	0.382008	0.704266	0.393786	0.456469
									0			-0.00240166																										0.790472	0.563793	0.403885	0.623059	0.397585	0.517674
									0.0255072			-0.00927536																										0.733951	0.408873	0.473436	0.767491	0.438256	0.355058
									0.0508187			0.00718238																										0.807355	0.495453	0.411123	0.669504	0.383304	0.332931
									0.0244683			0.0280369																										0.801762	0.429925	0.435306	0.692605	0.403613	0.298383
									-0.0167965			0.094681																										0.788362	0.581357	0.381477	0.746837	0.316886	0.356927
									-0.00511952			0.0101863																										0.811876	0.403028	0.336887	0.710594	0.43087	0.40076
									0.0181743			0.0969848																										0.746658	0.527525	0.152551	0.682866	0.45043	0.455743
									0.00636928			0.00481084																										0.836661	0.611856	0.483771	0.66801	0.412895	0.295851
									0.109761			0.246595																										0.741431	0.330704	0.519602	0.696473	0.427878	0.401296
									0.0408733			0.119631																										0.749789	0.500107	0.39191	0.710338	0.48501	0.322799
									0.0255449			0.114466																										0.792186	0.364009	0.44071	0.723042	0.325609	0.320545
									-0.0927913			-0.0434783																										0.723799	0.312567	0.531251	0.775403	0.544464	0.36509
									0.0247318			0.0101035																										0.802803	0.515184	0.324366	0.684676	0.366102	0.302262
									0.0331188			0.173077																										0.779437	0.537453	0.508264	0.730226	0.467702	0.376433
									-0.000654997			0.000391493																										0.770107	0.343635	0.444755	0.613005	0.377711	0.41476
									0.000895916			0.00745342																										0.800155	0.235308	0.424654	0.688699	0.441284	0.34819
									-0.0551101			-0.0554865																										0.653597	0.404533	0.456836	0.707998	0.287185	0.186486
									0.042349			0.0331414																										0.825581	0.468802	0.204274	0.658033	0.347202	0.340851
									-0.00199511			-0.0160361																										0.779139	0.438453	0.349677	0.687822	0.43071	0.427925
									0.0155618			0.0211858																										0.686112	0.427812	0.197531	0.694302	0.511269	0.281749
									0			-0.00155091																										0.719424	0.512112	0.328621	0.689611	0.379483	0.383526
									0.00554865			0.00675325																										0.668383	0.374741	0.513701	0.571497	0.321204	0.326585
									0.0162319			0.00901186																										0.75421	0.462214	0.395932	0.703962	0.303024	0.340173
									0.0115716			0.0703934																										0.810631	0.505229	0.57049	0.694448	0.372337	0.429662
									0.0149972			0.0491925																										0.766916	0.411539	0.372213	0.681923	0.437776	0.430137
									-0.00874082			-0.0080783																										0.843004	0.322473	0.550019	0.763062	0.20817	0.507721
									-0.00143045			-0.011421																										0.759013	0.473777	0.339439	0.739086	0.50397	0.458998
									0.00952381			0.0055336																										0.762955	0.430045	0.172721	0.708807	0.198148	0.257714
									0.114286			-0.00395257																										0.724235	0.460708	0.368944	0.71666	0.432938	0.345862
									-0.00230378			0.135178																										0.633232	0.19934	0.386532	0.605221	0.310229	0.327415
									0.0177979			0.102225																										0.788066	0.406299	0.374227	0.672047	0.4508	0.32256
									-0.0056917			-0.010766																										0.812688	0.549752	0.36761	0.666916	0.46153	0.487944
									0.00643704			0.00115942																										0.684972	0.462368	0.424911	0.679474	0.51787	0.450938
									-0.00142292			0.000609825																										0.731855	0.514891	0.564206	0.717449	0.373831	0.3209
									0.0435234			0.121491																										0.673703	0.422693	0.511524	0.665065	0.353557	0.438732
									0.00869565			0.0892678																										0.820942	0.420443	0.540363	0.774236	0.425987	0.364085
									-0.025319			-0.00571429																										0.713897	0.413964	0.486542	0.648321	0.329694	0.182462
									0.0145455			0.0677583																										0.890028	0.579207	0.515117	0.750197	0.465168	0.546632
									0.0238058			-0.0059025																										0.834574	0.472035	0.433797	0.65003	0.346197	0.349134
									-0.0504047			-0.0548842																										0.808804	0.507	0.429124	0.655196	0.444824	0.291069
									0.0879654			0.225854																										0.799367	0.457953	0.44725	0.735356	0.480604	0.431155
									-0.00203275			-0.00575946																										0.74828	0.363885	0.491382	0.701892	0.464796	0.296194
									-0.0126482			-0.0467156																										0.6208	0.464959	0.485799	0.740791	0.498969	0.348914
									0.00621118			-0.0170299																										0.811177	0.505824	0.367586	0.714802	0.313775	0.358543
									0.0593262			-0.0056917																										0.730111	0.555378	0.465962	0.682558	0.34381	0.358076
									-0.00504423			0.20003																										0.821024	0.622767	0.274384	0.707926	0.49135	0.27186
									-0.0630529			-0.105447																										0.792107	0.521506	0.48427	0.722812	0.525712	0.423923
									-0.0929193			0.14087																										0.725823	0.497911	0.52858	0.683988	0.339078	0.360661
									0.119142			0.161001																										0.761511	0.432247	0.516264	0.742953	0.314616	0.377142
									-0.021502			-0.0468662																										0.759243	0.487223	0.280524	0.676682	0.454704	0.294557
									0.0219161			0.0284585																										0.745393	0.414261	0.501993	0.594224	0.50346	0.484864
									0.00516469			0.00442688																										0.748986	0.563791	0.507756	0.643729	0.540773	0.431964
									0.025319			0.113834																										0.744429	0.493175	0.509232	0.708128	0.494036	0.279424
									0.0973913			0.0875965																										0.656348	0.465212	0.397794	0.612884	0.420835	0.325068
									-0.00700169			0.160783																										0.719772	0.483015	0.525627	0.645668	0.318402	0.456552
									-0.0133258			0.0102993																										0.797908	0.3644	0.31346	0.678773	0.435312	0.452485
									0.0610503			0.146064																										0.788832	0.414472	0.177993	0.729052	0.447277	0.244694
									-0.000338792			-0.0134463																										0.774716	0.445894	0.364471	0.717871	0.377172	0.260023
									-0.0442387			-0.00803313																										0.798242	0.518472	0.263873	0.766625	0.487367	0.255285
									-0.0143347			-0.0163373																										0.823295	0.529646	0.520139	0.674634	0.468498	0.227938
									0.0387804			0.278841
									-0.0124675			0.199277
									0.00244683			0.0156522
									0.0298061			0.000519481
									-0.0110145			0.031342
									0.000338792			-0.00143045
									0.00460757			0.0417918
									0.0395031			0.140824
									0.31531			0.427036
									0.0829362			0.374704
									0.0960663			0.263768
									0.00799548			0.0724035
									-0.0168794			0.00572181
									0.222774			0.530503
									0.0155016			0.0978204
									0.0292114			0.0184453
									-0.00947917			-0.0169271
									0.00321181			0.0486111
									-0.0297917			0.143542
									-0.0071875			-0.0171875
									0.00607639			-0.00104167
									-0.0160417			8.68056e-05
									0.0539583			0.235851
									-0.283906			-0.265191
									-0.0138542			0.0119097
									0.0230208			0.0240625
									0.005			0.0794444
									0.00847222			-0.00296875
									0.0328472			0.0275
									-0.02125			0.0175694
									0.00138889			0.024375
									0.0532813			0.0176562
									0.0200694			0.0358854
									-0.00229167			0.00970486
									0.0344444			0.139896
									0.0144444			-0.00177083
									-0.00666667			0.0182292
									-0.0288889			0.0111111
									0.00416667			0.691667
									0.0699306			0.0333333
									-0.02625			0.0462674
									-0.0166667			0.0232639
									-0.0146007			-0.0807292
									0.00145833			0.00302083
									0.00694444			0.0635938
									0.055			0.00645833
									0.0357292			-0.0655035
									0.0270486			0.00703125
									-0.0211806			0.0168924
									-0.00958333			-0.00541667
									-0.22875			0.58125
									-0.0341667			0.0177083
									-0.0128125			-0.0260417
									0.0234201			-0.0295312
									-0.045			-0.0583333
									-0.0296875			0.0510417
									-0.0148437			0.0401042
									0.0117361			0.0164931
									0.0103125			-0.00100694
									0.069375			-0.136719
									-0.00239583			-0.00765625
									-0.0216667			-0.0111806
									-0.01			0.00375
									-0.119931			0.0970486
									0.0928125			0.219601
									-0.0142187			0.066441
									-0.0583333			-0.0373264
									-0.0157986			-0.0140625
									0.174167			0.00755208
									-0.000503472			-0.0025
									0.0456944			0.108576
									0.0150694			0.0244097
									-0.0435417			0.1
									0.21441			0.207135
									0.362153			0.0403646
									0.0472222			0.164757
									0.0164063			0.110833
									-0.0409028			0.0540972
									0.113333			0.329271
									-0.0680556			-0.0389583
									-0.0234722			-0.0369792
									0.0114583			0.272535
									-0.0243056			-0.0263542
									-0.00177083			0.0126042
									0.0806597			0.243542
									-0.00347222			0.160312
									0.00152778			0.00520833
									0.00746528			-0.0125
									-0.00428819			-0.000694444
									0.0116667			0.0383333
									0.00914931			0
									0.100104			0.00972222
									0.0120833			0.241719
									-0.0404861			0.00116319
									0.171146			0.410885
									0.0309375			0.0112674
									-0.0155556			-0.00538194
									0.0270486			0.00326389
									0.0237674			0.0626389
									0.432656			0.275469
									-0.0998264			0.0714931
									0.0307118			0.0796528
									0.0247569			0.0624826
									0.0348785			-0.0075
									0.335417			0.392031
									-0.01875			-0.00972222
									0.0397222			0.392465
									-0.0190104			0.0819444
									-0.0377778			-0.04125
									-0.0244444			0.0153472
									-0.00595486			0
									-0.1175			0.0894444
									0.152778			-0.00734375
									0.080625			0.126389
									-0.0117188			0.564132
									0			-0.0243056
									0.01			0.00668403
									0.0183309			0.134788
									-0.00348647			0.0120538
									-0.0862064			-0.042418
									-0.0493104			-0.0100804
									-8.6035e-05			-0.00295592
									-0.0124225			-0.0309788
									-0.00843143			-0.00393508
									0.0209536			0.00971718
									-0.0325875			-0.0603201
									-0.00653456			0.00567285
									0.00153975			0.0028931
									0.109032			-0.0238781
									-0.0138018			0.0372081
									0.00319627			0.0252574
									0.00980253			0.0819484
									0.000872641			0.0034257
									-0.0498962			-0.0578852
									0.168383			0.00106656
									0.0430073			0.0822003
									0.0303683			0.0645788
									-0.00153497			-0.00393098
									0.000198017			-0.0116639
									-0.00700434			0.0139459
									0.0197846			0.0020505
									-0.0124826			-0.0185324
									0.0482766			-0.00758201
									0.0144348			0.0923367
									-0.0111996			0.00878445
									-0.011371			0.00672917
									0.000963456			0.00288832
									-0.0170438			-0.000548985
									0.00346257			0.0159841
									0.136208			0.0287125
									0.017207			0.0194432
									-0.00353904			-0.0055397
									0.00748027			-0.0102081
									0.0144812			0.109068
									-0.00241854			0.093856
									0.0026466			0.0100722
									-0.0420343			-0.0105871
									-0.0309255			-0.00332874
									-0.0101808			-0.00223077
									-0.0182497			0.0187829
									0.00291358			0.0492612
									0.01522			0.0183644
									0.00962773			-4.57488e-05
									-0.00867315			-0.00669503
									-0.0103058			-0.0869363
									-0.00457146			-0.00514503
									0.000947068			0.0044308
									0.0397482			0.0546479
									0.0365936			0.000458853
									0.0136147			-0.00900978
									-0.00391118			0.0209304
									-0.00796234			-0.0375563
									-0.0393883			-0.065909
									-0.00304878			-0.0123508
									0.0834328			0.0291181
									-0.00211059			-0.00216931
									-0.0140729			-0.01209
									0.000352334			-0.00457351
									0.522983			0.294987
									0.00548712			0.00859872
									-0.0725487			-0.0871186
									0.000539426			0.0425785
									0.00388865			-0.00183405
									0.0503837			0.0429895
									-0.00226764			0.0153716
									-0.0031355			-0.0134686
									-0.00444105			-0.00411534
									-0.0175901			-0.000411056
									0.14049			0.422948
									0.0127113			-0.00570835
									0.00252643			0.00263158
									0.264577			0.202549
									0.0706764			0.0410742
									-0.00438642			-0.0113184
									0.0256978			0.0598524
									-0.0188471			-0.0081467
									0.0226573			0.0393228
									-0.0235736			-0.0241308
									-0.00167222			0.0116434
									0.0961571			0.115932
									0.010568			-0.00110207
									-0.00535329			0.0179383
									-0.000159096			0.00358479
									-0.00510474			0.0186307
									0.0140087			-0.00319149
									-0.00190506			0.000619998
									0.117013			0.315902
									0.0066445			0.0192718
									-0.00128916			-0.0195238
									-0.00803813			-0.0195525
									0.00628056			-0.00242332
									0.267043			0.0310341
									0.01429			0.00194398
									0.0156474			-0.00188048
									0.00110958			-0.000124273
									-0.000654139			-0.00206894
									0.102213			0.0652391
									0.0750519			-0.0195013
									0.0886243			0.0804427
									0.0278016			0.00387021
									0.000129053			0.0354041
									-0.00527818			0.0456293
									0.00576366			0.00979502
									-0.00204026			-0.0320282
									0.065218			0.0331269
									0.0315175			-0.0209536
									0.317223			0.127117
									-0.0326721			0.0161316
									0.000546254			0.22561
									0.0167645			-0.00791795
									0.259491			-0.0925347
									-0.00196759			-0.00243056
									0.127315			0.0857639
									0.0021412			-0.0458333
									0.00405093			-0.00231481
									-0.0435185			0.0170139
									0.0025463			0.0911458
									0.0453704			0.122222
									0.00462963			-0.00607639
									-0.0279514			0.015625
									-0.0890625			-0.10735
									0.0572917			-0.00694444
									-0.00162037			-0.0087963
									-0.0319444			-0.0877894
									0.0127894			0.0161458
									0.0318287			-0.00133102
									-0.0180556			-0.0703704
									-0.000462963			0.00231481
									-0.0662037			-0.025
									0.244444			0.0678819
									0.00231481			0.0388889
									-0.122222			0.164062
									-0.0292824			-0.0112847
									-0.0145833			-0.0260417
									0.0269097			-0.00208333
									0.00405093			0.0171875
									-0.0145833			-0.028588
									0.030787			0.00891204
									0.000405093			0.0328125
									0.104167			0.17037
									-0.00717593			0.0235532
									-0.0122685			-0.0583333
									0.170833			0.204051
									-0.00162037			-0.0114583
									-0.00607639			0.000462963
									0.590278			0.408102
									-0.00318287			0.00127315
									-0.0436343			0.0314815
									0.0519097			0.0601852
									-0.0453125			-0.0648148
									0.0304977			-0.0644097
									0.00347222			0.00810185
									0.235185			0.0198495
									0.395486			0.0590278
									0.317535			0.218981
									-0.0407407			-0.0486111
									-0.00138889			0.00868056
									-0.108218			0.0295139
									-0.0137731			0
									0.0304977			-0.0166667
									0.0315972			0.0142361
									0.0996528			0.0291667
									-0.0744792			-0.0902778
									0.105729			0.0722222
									0.00520833			-0.00190972
									-0.0451389			0.0150463
									-0.00202546			0.0385995
									-0.00208333			-0.0104167
									0.109375			0.0625
									-0.0217014			0.0177083
									-0.0125			0.0425926
									0.0196759			0.00972222
									-0.00300926			0.0025463
									-0.00752315			0.328299
									-0.0318287			0.0738426
									0.100637			0.0763889
									0.436343			0.401852
									-0.121528			-0.226042
									-0.028125			0.0222222
									0.0226273			0.0277778
									0.0260417			0.01875
									0.0199653			-0.0133102
									0.0368634			0.0416667
									-0.00856481			-0.0121528
									0.0015625			-0.0460069
									-0.000115741			0.0109375
									-0.0930556			-0.158333
									0.0223958			0.0166667
									0.0037037			0.169271
									0.160243			0.208333
									0.00833333			0.00347222
									0.253472			0.0489583
									-0.0165509			0.0416667
									-0.000578704			0.003125
									-0.0148148			-0.00243056
									-0.0717014			0.00868056
									0.0147569			-0.00989583
									0.00451389			0.0666667
									0.820312			0.268287
									-0.00520833			0.0346065
									-0.0162037			-0.00381944
									-0.0729167			0.13941
									0.221875			0
									-0.0902778			-0.0850694
									-0.0777778			0.139352
									0.180961			0.243056
									0.0935764			0.484491
									0			0.160243
									0.0329861			0.00405093
									-0.0560764			0.111111
									-0.000530997			-0.0347984
									0.041635			0
									0.045002			0.0930934
									0.00676418			-0.00901488
									0.00380146			-0.0172091
									-0.0058289			0.0366569
									-0.0121647			-0.0113139
									0.0236535			0.0342131
									-0.00844768			-0.000651678
									0.744108			0.830702
									-0.00190073			0.00680642
									-0.00342131			-0.0122793
									0.00895454			0.0683236
									-0.0016654			0.0307918
									0.00108613			-0.0185909
									0.0856414			0.139894
									0.0104329			-0.0063961
									-0.0269481			0.0181565
									0.0875783			0.172079
									0.0962432			0.207572
									-0.00521342			-0.00693916
									-0.0261033			0.0106199
									-0.00157489			-0.000325839
									-0.022501			-0.0481095
									0.0148739			-0.0241604
									0.0102639			0.00185849
									0.0320529			-0.00463416
									0.0101372			-0.0139387
									-0.00923211			-0.0200632
									-0.0372			-0.0381232
									0.0503421			0.0299169
									-0.00251017			0.0277567
									-0.000144817			-0.00826666
									-0.00530997			0.0207813
									0.000156885			0.00304116
									0.0711536			0.126957
									-0.000929245			-0.0414359
									0.447093			0.195093
									0.0115311			0.0106199
									0.0058651			0.0712019
									0.0131784			0.00205158
									0.00957001			0.0241121
									0.00325236			-0.015423
									0.00391007			0.00410316
									-0.00988378			-0.023388
									0.000712019			0.0125991
									-0.00217226			0.00304116
									0.000905108			0.0225553
									-0.0126172			-0.0555254
									0.00700554			0.024981
									0.139785			0.213195
									0.0579993			0.0139387
									0.0019309			-0.0823649
									0.00422384			0.00796495
									0.0111027			0.00362043
									-0.0169436			-9.05108e-05
									-0.0016654			0.0356794
									-0.0183315			0.00434452
									-0.00887006			-0.0495999
									-0.00398248			-0.0845613
									0.000597372			0.0222415
									0.000132749			0.00266705
									0.0651678			0.03685
									-0.00422384			0.0149886
									0.484631			0.561584
									0.216586			0.227623
									0.00756671			-0.00803133
									-0.0116819			-0.00289635
									-0.00038618			0.00106199
									0.0341769			0.0528463
									0.00398248			0.0591458
									0.0392817			0.00125508
									-0.00207572			0.00313771
									-0.031534			-0.0311176
									0.0272377			0.00912349
									0.0488759			0.0751843
									0.00401868			0.17856
									0.008327			-0.0241362
									0.0156885			0.116843
									0.0312262			0.121719
									0.350518			0.267007
									-0.00238949			0.0199848
									0.0307496			-0.0672134
									0.0204192			0.0434452
									0.0455451			0.0295789
									0.0167204			0.07761
									-0.00343941			-0.0127077
									0.182591			0.0041635
									0.00292048			0.0446279
									0.119963			0.0430108
									-0.0152058			-0.0246914
									0.00619094			-0.101807
									0.0372844			0.23487
									0.0280222			0.164307
									0.0641601			0.0144998
									0.14927			0.0374956
									0.00696933			0.0180539
									-0.0177643			-0.062362
									0.00345148			-0.00633576
									0.00574442			-0.0368439
									0.0335856			-0.0784186
									0.0293979			-0.054741
									0.00991395			0.0897868
									-0.0227605			-0.00827873
									-0.0178668			-0.0966837
									-0.00591338			0.0857439
									-0.0195081			-0.0407419
									-0.0168954			-0.0314254
									-0.00738568			-0.0650471
									0.0104928			-0.0264507
									0.0360041			0.0302929
									0.011714			0.000980587
									-0.0091468			-0.00768777
									-0.0231958			-0.0329578
									0.017117			0.00958339
									0.0675161			0.0319088
									-0.0038268			0.00404161
									-0.00658026			0.0148553
									-0.0174058			-0.0289992
									0.00402208			0.0406428
									0.00509403			0.0147751
									0.0781805			0.0225933
									0.0128613			0.113862
									0.0136989			0.0163387
									-0.00261467			0.0068125
									0.00520771			0.0266411
									-0.00204905			0.00778332
									-0.0108436			0.000199465
									0.154627			0.0569933
									0.0104203			0.00244728
									0.00438684			0.146691
									0.0282166			0.0527592
									-0.0124073			0.00777844
									0.15098			0.153488
									0.0213351			3.06869e-05
									0.0946106			0.0302845
									-0.0175773			-0.0106484
									0.0154446			0.0589357
									0.117831			0.120116
									0.587526			0.560895
									0.00138719			0.00128676
									-0.00225898			0.0122713
									0.028315			0.00108381
									-0.00916214			-0.0112007
									0.00897593			0.104419
									0.00348366			0.127842
									-0.0403938			-0.00908333
									0.0515617			0.101221
									0.0332465			0.0390345
									-0.0209571			-0.0194792
									-0.0351616			-0.0753748
									-0.0425858			-0.0101999
									0.00504033			0.00554457
									-6.62559e-05			0.0764879
									0.00410089			0.00843612
									0.00746948			0.0186779
									0.0524516			0.0556096
									-0.00410298			0.0433348
									-0.00140532			0.0258231
									0.00372846			-0.0109699
									0.00329187			0.00735998
									0.0136766			-0.00959315
									-0.016308			0.00683342
									0.0186807			0.0634717
									0.000991746			-0.00178891
									-0.00898081			-0.0149948
									0.0483717			0.0508866
									0.0309248			0.0140142
									-0.00101058			0.0391537
									0.0263838			0.0447541
									-0.0410779			-0.0776428
									-0.0450129			-0.0187448
									0.027967			0.163326
									0.0666227			0.0594155
									0.0144689			-0.0158407
									0.0182469			0.263963
									0.0258886			-0.00868022
									0.0752597			0.0619234
									-1.67383e-05			0.00709914
									0.0122852			0.00203859
									9.83377e-05			0.00121283
									0.00416366			0.0460981
									-0.0371458			-0.0486165
									-0.00205742			-0.00913006
									0.013307			0.0295578
									0.0265407			0.0563524
									0.01451			0.0240906
									0.0833464			0.0487769
									0.00440915			-0.00301918
									0.0246179			0.0402522
									0.0229406			0.0175439
									0.0021432			-0.0271984
									0.0923816			0.156263
									0.064527			0.0921912
									0.00322213			-0.0163478
									-0.0295515			-0.0179463
									0.0520018			0.0154404
									-0.0332423			-0.0211433
									-0.00705869			-0.00966987
									0.0351526			0.113473
									0.0011124			-0.00758874
									0.016564			0.0125614
									0.0052642			0.0255469
									-0.00268162			-0.0149341
									0.000790886			-0.0160179
									0.016096			-0.000284552
									0.0537802			0.129823
									0.0501194			0.0854785
									-0.0142869			-0.0299407
									0.0644635			0.0768777
									0.14355			0.151333
									-0.00431779			0.00139137
									-0.0175125			0.0106079
									-0.00217947			0.0181151
									-0.0179023			-0.0385212
									0.0690038			0.0217222
									0.019678			0.0422852
									0.016209			0.0219446
									-0.0124031			-0.0335373
									0.0410333			0.0144849
									0.0857965			0.0137505
									0.0176924			-0.011184
									0.081819			0.225672
									-0.0224398			0.000556549
									-0.0607518			-0.0856668
									0.00785237			-0.000675113
									0.0633455			0.0751983
									0.0116143			0.0509905
									-0.00757409			0.102145
									-0.0189931			-0.00379751
									-0.0218121			0.0508085
									0.00808601			0.00882528
									-0.00493362			0.010677
									-0.00643798			0.012553
									0.0122587			0.11182
									0.013058			0.0113695
									-0.000677902			0.0018733
									0.00525235			0.027183
									0.00795071			0.0256919
									0.0438795			0.171798
									-0.00363849			-0.00799116
									0.000914331			0.0342717
									0.00422643			0
									-0.00495873			0.0749145
									0.0341036			0.0604198
									0.0705144			-0.0539853
									0.0450421			0.0160374
[truncated: 20 more columns]

## Sheet: Figure 5
Figure 5b	RSFC												Mean event rate (events/s)
		Inter-neuronal distance (um)	50	100	150	200	250	300	350	400			Young		Middle age		Advanced age
Young	Task-relevant	mean	0.120041	0.0870129	0.0784624	0.0743219	0.0796231	0.0719503	0.0715105	0.0599763			Acrion-plan-selective delay neurons	Non-task-relevant neurons	Acrion-plan-selective delay neurons	Non-task-relevant neurons	Acrion-plan-selective delay neurons	Non-task-relevant neurons
		s.e.m	0.0042006	0.00245376	0.00197994	0.00195184	0.0022796	0.00241594	0.0025292	0.0026253			0.191374	0.212891	0.136597	0.150165	0.00179104	0.00146295
	Non-task-relevant	mean	0.0799462	0.055335	0.052696	0.0483713	0.0498497	0.0492551	0.0493923	0.0468701			0.167059	0.243951	0.147875	0.14675	0.00841794	0.00677752
		s.e.m	0.0036599	0.00190381	0.00169038	0.00164552	0.00177021	0.00186925	0.00192048	0.00203218			0.138844	0.148596	0.017112	0.0229809	0.0085667	0.00778024
													0.151962	0.133776	0.0382474	0.0487049	0.00802211	0.00635054
Middle age	Task-relevant	mean	0.0750646	0.0491203	0.0386928	0.0285879	0.0268623	0.0359578	0.0295156	0.0299484			0.127811	0.145871	0.0779723	0.0556288	0.016513	0.0123102
		s.e.m	0.00733881	0.00353608	0.00282446	0.00237725	0.00257123	0.00333306	0.00315658	0.00363634			0.125599	0.11465	0.0882499	0.0836379	0.0222908	0.0174703
	Non-task-relevant	mean	0.0677749	0.0307941	0.0226026	0.0273052	0.0171644	0.0152419	0.0155939	0.012981			0.137628	0.135234	0.122146	0.133882	0.0124213	0.0116653
		s.e.m	0.00575566	0.00211476	0.00167649	0.00178352	0.00150664	0.00146645	0.00169322	0.0020982			0.128947	0.130802	0.136146	0.126172	0.0192887	0.0154971
													0.025809	0.0205846	0.006017	0.00602464	0.049233	0.0421849
Advanced age	Task-relevant	mean	0.0437035	0.0169674	0.0136647	0.0146865	0.0158706	0.0145112	0.0207453	0.0193913			0.0764946	0.0705881	0.00394867	0.0110407	0.0472291	0.0404925
		s.e.m	0.00707721	0.00254812	0.00186409	0.0016413	0.00189895	0.00178255	0.00272178	0.00295473			0.0572911	0.0612769	0.0330167	0.0442233
	Non-task-relevant	mean	0.0300904	0.0112296	0.0112834	0.00881051	0.00868652	0.00996794	0.0104269	0.0104463			0.0212998	0.0183755	0.0479599	0.0394867
		s.e.m	0.00310728	0.0011278	0.00105032	0.000829712	0.000955982	0.00116828	0.00117335	0.00137667			0.0288983	0.0185707	0.0229181	0.0240424
													0.0300657	0.0270487	0.0214057	0.0150362
													0.0278246	0.0244476
	Shuffled RSFC												0.0226947	0.024818
		Inter-neuronal distance (um)	50	100	150	200	250	300	350	400			0.039104	0.036185
Young	Task-relevant	2.5th percentile	-0.000842023	-0.000532749	-0.000516517	-0.000529182	-0.000504686	-0.000564703	-0.000565571	-0.000572351			0.00849531	0.0071464
		50th percentile	-1.66857e-06	-4.01089e-06	-2.12547e-05	-7.49504e-06	-2.04591e-05	-2.33997e-05	-3.1892e-05	-1.6075e-05			0.00891513	0.00962397
		97.5th percentile	0.000863356	0.000553145	0.000503971	0.000572307	0.000589818	0.00059804	0.000740709	0.000653931
	Non-task-relevant	2.5th percentile	-0.000737116	-0.000468878	-0.00043481	-0.000483428	-0.000472942	-0.000476952	-0.000493084	-0.000562533
		50th percentile	-2.40863e-05	-8.16526e-06	-2.16182e-05	-5.69395e-06	-2.17826e-05	1.13539e-05	-1.39074e-05	-8.36457e-06
		97.5th percentile	0.000776451	0.000517467	0.000456679	0.000519538	0.000500972	0.000528701	0.000534665	0.000483423
Middle age	Task-relevant	2.5th percentile	-0.00159194	-0.000999209	-0.000909056	-0.000948285	-0.000986215	-0.00110349	-0.00113305	-0.00145353
		50th percentile	-4.8195e-05	-1.69229e-05	-5.77784e-06	-1.60851e-05	-2.04294e-05	-4.92694e-06	2.32071e-05	-2.6326e-05
		97.5th percentile	0.00169277	0.00107632	0.00089284	0.00104645	0.00106706	0.00116426	0.00126307	0.00142253
	Non-task-relevant	2.5th percentile	-0.00123636	-0.000745551	-0.00072478	-0.000682692	-0.000726134	-0.000771213	-0.000854967	-0.00105396
		50th percentile	-2.85929e-05	-3.04045e-05	-9.67815e-06	-2.63341e-06	-9.14453e-06	6.6874e-06	-2.09639e-05	-2.24442e-05
		97.5th percentile	0.00138574	0.000910779	0.000731873	0.000697869	0.000830324	0.000829017	0.000958945	0.00114476
Advanced age	Task-relevant	2.5th percentile	-0.00111855	-0.000775293	-0.000735646	-0.000733996	-0.000851866	-0.000937883	-0.00115252	-0.00132303
		50th percentile	-6.77932e-05	-5.37411e-05	-3.69804e-05	-5.43563e-05	-5.02167e-05	-4.24891e-05	-8.12919e-05	-8.65172e-05
		97.5th percentile	0.00154701	0.0012361	0.000978148	0.00097355	0.000912447	0.00114653	0.00138643	0.00178132
	Non-task-relevant	2.5th percentile	-0.000602682	-0.000421729	-0.000410352	-0.000436889	-0.000480927	-0.000541069	-0.000649919	-0.000854673
		50th percentile	-3.35312e-05	-3.09077e-05	-1.01295e-05	-3.80712e-06	-5.34251e-06	-8.91837e-06	-8.34769e-06	-3.27759e-05
		97.5th percentile	0.000865762	0.000517087	0.000531743	0.00046543	0.00053014	0.000620634	0.000698334	0.00100298
			dRSFC
Figure 5c		Young	0.0400944	0.0316779	0.0257664	0.0259506	0.0297735	0.0226953	0.0221182	0.0131062
		Middle age	0.00728978	0.0183262	0.0160902	0.00128268	0.00969796	0.020716	0.0139217	0.0169674
		Advanced age	0.013613	0.00573781	0.00238138	0.00587599	0.00718404	0.00454321	0.0103184	0.00894501

## Sheet: Figure 6
Fgure 6b	Correct rate (%) Whole delay																Fgure 6c	Effect size (off - on) Whole delay
	Unilateral stimulation								Bilateral stimulation
	Young				Middle age				Young				Middle age					Unilateral stimulation						Bilateral stimulation
	Laser Off	Laser On	gender		Laser Off	Laser On	gender		Laser Off	Laser On	gender		Laser Off	Laser On	gender			Young	gender		Middle age	gender		Young	gender		Middle age	gender
	74.2223	46.1443	m		78.5442	41.1459	f		82.2861	44.7116	m		93.7673	42.9968	f			28.078	m		37.3983	f		37.5745	m		50.7705	f
	73.3414	10.4509	m		91.6884	74.8223	f		76.6656	10.1701	m		91.9119	33.6007	f			62.8904	m		16.8661	f		66.4956	m		58.3111	f
	81.1647	51.3974	f		87.83	55.4863	m		88.9258	42.0721	f		97.1882	53.1	m			29.7673	f		32.3438	m		46.8538	f		44.0882	m
	85.0018	64.9526	f		86.7653	46.9776	f		83.9477	35.7513	f		82.9414	23.7175	f			20.0492	f		39.7876	f		48.1964	f		59.2239	f
	88.4557	55.9423	f		86.1021	62.7968	m		91.8446	41.5804	f		84.8354	33.7292	m			32.5135	f		23.3053	m		50.2641	f		51.1062	m
	90.9818	53.1273	m		79.5359	43.647	m		87.8808	43.4589	m		75.6395	37.6524	m			37.8545	m		35.8889	m		44.4218	m		37.9871	m
	85.725	55.6823	m		79.5286	54.2443	f											30.0427	m		25.2842	f
	60.7619	29.7996	m		90.5832	53.7013	f											30.9623	m		36.8819	f
	80.2884	53.6718	f		94.35	65.1314	m											26.6166	f		29.2187	m
	81.8336	44.5399	f		84.4683	59.1963	f											37.2937	f		25.272	f
	89.684	59.7795	f		85.6319	44.7717	m											29.9045	f		40.8602	m
	89.0093	58.8447	m		75.6737	44.591	m											30.1646	m		31.0828	m
Fgure 6e	Correct rate (%) Early delay																Fgure 6f	Effect size (off - on) Early delay
	Unilateral stimulation								Bilateral stimulation
	Young				Middle age				Young				Middle age					Unilateral stimulation						Bilateral stimulation
	Laser Off	Laser On	gender		Laser Off	Laser On	gender		Laser Off	Laser On	gender		Laser Off	Laser On	gender			Young	gender		Middle age	gender		Young	gender		Middle age	gender
	94.5078	68.4785	m		93.2825	62.6524	f		88.0764	62.6692	m		88.3413	55.8623	f			26.0292	m		30.6301	f		25.4071	m		32.4789	f
	87.0357	76.7767	m		88.4517	49.4566	f		85.043	50.0204	m		90.9534	27.0439	f			10.259	m		38.9951	f		35.0226	m		63.9095	f
	73.9957	66.7821	f		78.0303	68	m		80.4201	55.4167	f		97.1963	56.5217	m			7.21362	f		10.0303	m		25.0034	f		40.6745	m
	86.1791	62.917	f		86.2198	44.6232	f		88.7786	47.3354	f		82.0575	20.9846	f			23.2621	f		41.5966	f		41.4432	f		61.0729	f
	86.1766	87.4041	f		88.6271	63.0938	m		89.7774	68.9919	f		83.1453	39.5643	m			-1.22748	f		25.5333	m		20.7855	f		43.581	m
	91.9132	53.9582	m		86.4704	48.7832	m		92.0425	48.1053	m		81.6654	45.7621	m			37.9551	m		37.6871	m		43.9373	m		35.9033	m
	94.401	92.1355	m		92.1508	84.9266	f											2.26545	m		7.22422	f
	87.1649	72.9632	m		90.7789	44.9059	f											14.2017	m		45.873	f
	81.8592	66.6667	f		96.8254	84.0909	m											15.1925	f		12.7345	m
	88.1317	66.938	f		85.6212	49.1767	f											21.1938	f		36.4445	f
	88.9501	85.6433	f		88.4692	61.953	m											3.30678	f		26.5162	m
	91.5199	63.3906	m		78.5655	43.2051	m											28.1293	m		35.3603	m

## Sheet: Sfigure 1
Sfigure 1a	Correct rate (%) and delay (s) across sessions							Sfigure 1b	Correct rate across sessions (%)							Sfigure 1c	Response time (s)
	Young mouse 5 (male)		Middle age mouse 4 (female)		Advanced age mouse 3 (female)				Young		Middle age		Advanced age				Young	gender	Middle age	gender	Advanced age	gender
Session	correct rate (%)	Delay (s)	correct rate (%)	Delay (s)	correct rate (%)	Delay (s)			mean	s.e.m.	mean	s.e.m.	mean	s.e.m.			0.70075	m	0.09175	m	0.15855	f
1	32.6087	0.116783	50	0.116789	42.5	0.113636			43.5606	2.77818	47.1421	1.8742	53.1347	6.8434			0.336175	m	0.1251	m	0.18465	f
2	35.4839	0.116786	50.7937	0.116779	26.9231	0.113644			44.0435	2.01921	52.6385	4.255	48.4217	4.15636			0.1668	m	0.43565	f	0.383725	f
3	43.5714	0.116788	46.2687	0.116781	37.7778	0.113634			45.2671	2.29472	46.3341	1.86299	51.1304	7.23062			0.104275	m	0.258575	f	0.40455	m
4	40.458	0.116781	48.8	0.116784	41.0256	0.113634			44.1011	2.7132	50.9333	4.07568	55.1622	6.1722			0.14185	m	0.1835	f	0.19885	m
5	36.6197	0.116782	37.6623	0.116784	44.2308	0.113638			50.9686	5.28048	52.6798	4.26314	49.959	5.66931			0.1001	m	0.50885	m
6	46.3415	0.116786	51.1905	0.116782	46.2687	0.113636			60.4801	3.7101	52.4399	6.29516	33.707	9.79871			0.1418	f	0.37875	f
7	45.7014	0.116792	55.2941	0.116783	41.9048	0.113635			61.1568	6.8009	49.9047	3.06659	38.9568	10.134			0.1585	f
8	42.0814	0.116783	45.4545	0.116783	47.4359	0.113638			66.1656	3.99678	49.6997	1.69517	42.9002	1.88214			0.61555	f
9	53.6585	0.116786	39.3939	0.116783	51.7241	0.113641			64.7907	4.00005	52.843	3.0785	49.732	4.41238			0.41665	f
10	38.8889	0.11678	51.5152	0.116785	43.4211	0.113639			62.7623	3.31105	60.9175	3.43086	55.9004	5.26114			0.12515	f
11	57.2944	0.116794	51.0638	0.116783	41.4286	0.113635			62.8487	3.57081	57.0981	2.80436	47.2683	3.01054
12	59.6542	0.517181	56.5217	0.116782	43.3566	0.113641			66.5222	4.42008	59.4439	2.10652	48.6195	6.0943
13	55.5556	0.517181	50	0.116787	46.6667	0.113641			70.3306	3.76063	67.5724	4.41232	48.5481	2.28282
14	62.931	0.6173	49.6855	0.116783	51.8135	0.113641			69.2582	3.93492	64.0101	3.86801	49.7706	2.7281
15	67.3846	0.617281	51.5	0.116785	65.1639	0.113635			69.3297	4.11333	64.6717	4.14188	48.4298	2.69643
16	65.6	1.01768	60	0.517185	72.9373	0.60607			72.5393	2.90117	66.5884	4.5981	64.7999	9.47037
17	75.9036	1.01768	50.3185	1.11778	50.9804	0.719706			72.8111	3.66068	67.8037	4.66549	56.9266	5.61708
18	82.3529	2.01497	42.7586	1.31798	63.4441	0.814406			66.0096	4.74703	67.2301	5.06864	54.1975	6.66836
19	78.0172	2.01392	57.5163	1.31799	61.5079	0.909102			72.1934	4.65248	68.5476	4.72774	59.5461	4.9172
20	70.6294	2.01482	51.3812	1.61829	64	1.42047			71.2561	4.71367	68.7798	4.86353	64.0756	4.02547
21	75.7062	2.01499	51.087	1.61828	74.5509	1.60987			71.1314	4.91046	65.066	5.11137	62.4359	3.38644
22	75.9857	2.01457	70.7865	1.71838	63.7324	1.81821			77.7346	5.47423	70.5829	4.93165	61.5785	5.6615
23	74.5455	2.01476	65.7005	2.01869	70.9877	2.00761			72.2627	4.72977	65.5901	2.66764	64.3416	7.32355
24	83.6364	2.01526	69.3694	2.01849	62.5	2.00761			76.6121	4.31195	64.6326	2.81212	67.4903	4.85193
25	89.9281	2.01429	67.5	2.01857	68.7273	2.0076			77.1106	4.37643	65.4717	4.52157	60.6874	6.90542
26	88.6139	2.01401	76.7123	2.01841	71.3147	2.0076			80.0544	3.039	64.2234	3.56037	66.8846	2.84671
27	94.5378	2.01406	68.323	2.01869	73.2759	2.0076			81.7338	3.66096	60.0664	5.2045	65.8729	6.25056
28	89.3293	2.01368	69.0909	2.01765	64.0816	2.0076			79.0642	4.24228	66.6642	3.35435	72.1612	4.92672
29	92.3077	2.01555	74.3802	2.01831	70.5521	2.00761			85.4345	3.45754	68.9274	2.73743	70.1118	4.01635
30			83.9623	2.01868	74.9004	2.0076			76.2996	8.19767	63.4488	6.38808	69.9375	1.90844
31			81.6832	2.01868	79.2829	2.0076					75.7132	1.82867	71.2838	2.74373
32			82.1277	2.01869	84.456	2.0076					71.9973	4.30569	74.6921	1.85702
33			80.6604	2.01868	80.6452	2.0076					75.4176	3.98997	73.5884	4.61306
34			79.79	2.01868	85.4626	2.0076					79.3004	3.65395	72.0507	4.40137
35			85.3125	2.01868	80	2.0076					75.5533	3.38789	74.344	5.20323
			72.4919	2.01869							61.8131	10.1442	77.3799	1.11237
											77.4831	2.63514	70.8308	4.19704
											80.3692	2.6666	74.8012	3.66647
											77.449	1.22748	63.1619	4.87479
											79.557	3.43451	60.1945	4.71061
													72.6126	5.1041
													70.5523	2.72279
													72.5946	2.02001
													76.5781	3.37864
													71.404	5.33464

## Sheet: Sfigure 2
Sfigure 2d	GCaMP6f intensity							Sfigure 2e	Amplitude of dF/F							Sfigure 2f	Density of GCaMP6f+ cells (cell/mm2)
	Young	gender	Middle age	gender	Advanced age	gender			Young	gender	Middle age	gender	Advanced age	gender			Young	gender	Middle age	gender	Advanced age	gender
	8.84622	m	39.5132	m	24.9112	f			5.83063	m	10.4156	m	5.35087	f			131.517	m	175.077	m	276.852	f
	30.5052	m	24.5111	m	48.1298	f			7.21382	m	9.5271	m	7.19506	f			174.641	m	163.534	m	156.97	f
	13.6273	m	28.1934	f	17.4924	f			9.53921	m	12.4835	f	13.84	f			166.667	m	132.961	f	124.552	f
	32.8335	m	30.6805	f	29.5164	m			9.21954	m	16.8209	f	11.0391	f			121.315	m	107.345	f	190.84	m
	23.1036	m	45.1783	f	25.0987	m			4.72905	m	10.7699	m	7.7547	m			95.5056	m	166.842	f	147.844	m
	33.866	m	16.6698	m					5.58487	m	9.55311	m	6.53504	m			169.846	m	369.748	m
	31.6098	f	14.1643	f					5.15098	m	6.62363	f	6.87759	m			252.688	f	258.684	f
	39.0186	f							4.79419	m	6.52714	f	6.15146	m			232.379	f
	36.9704	f							9.64654	m	6.48963	f	7.90142	m			352.085	f
	43.8876	f							6.44032	f	9.61654	f	9.17484	m			186.56	f
	14.4023	f							6.50943	f	6.39196	m					194.595	f
									6.93409	f	7.53335	m
									9.48155	f	3.95656	m
									16.5232	f	4.13649	m
									14.333	f
									7.07327	f
									8.19525	f
									5.68013	f
									5.5343	f

## Sheet: Sfigure 3
Sfigure 3a	Fraction of action-plan-selective neurons in the bimodal task (%)																		Sfigure 3b	|SI|
	Young						Middle age						Advanced age							Young						Middle age						Advanced age
	Bsl	Smp	eDly	lDly	Fbc		Bsl	Smp	eDly	lDly	Fbc		Bsl	Smp	eDly	lDly	Fbc			Bsl	Smp	eDly	lDly	Fbc		Bsl	Smp	eDly	lDly	Fbc		Bsl	Smp	eDly	lDly	Fbc
	5.55556	61.1111	77.7778	75.9259	77.7778		0	0	28	12	60		0	0	2800	1200	6000			0.180444	0.0609778	0.164089	0.424	0.538844		0.0269608	0.0294118	0.112745	0.176471	0.45098		0.0993662	0.0194658	0.0912177	0.148483	0.261883
	7.62712	31.3559	52.5424	44.0678	57.6271		1.72414	25.8621	37.931	34.4828	58.6207		172.414	2586.21	3793.1	3448.28	5862.07			0.101511	0.153778	0.0862222	0.0460444	0.0922667		0.0122549	0.0686275	0.0269608	0.132353	0.688725		0.0776369	0.120416	0.133318	0.162743	0.165912
	3.38983	55.0847	54.2373	61.8644	63.5593		5.19481	25.974	36.3636	54.5455	63.6364		519.481	2597.4	3636.36	5454.55	6363.64			0.0499556	0.0492444	0.0346667	0.0172444	0.245156		0.0147059	0.0759804	0.311275	0.259804	0.14951		0.0538705	0.0205976	0.0357628	0.084201	0.296514
	1.53846	49.2308	67.6923	53.8462	60		5.17241	24.1379	13.7931	25.8621	58.6207		517.241	2413.79	1379.31	2586.21	5862.07			0.0746667	0.280178	0.296889	0.326044	0.417067		0.115196	0.0367647	0.183824	0.0490196	0.448529		0.187415	0.180851	0.231553	0.128565	0.0346311
	11.4754	62.2951	73.7705	59.0164	55.7377		6.66667	3.33333	3.33333	13.3333	30		666.667	333.333	333.333	1333.33	3000			0.0229333	0.0968889	0.199644	0.301333	0.0620444		0.0416667	0.156863	0.0220588	0.0122549	0.301471		0.0971028	0.0758262	0.0466274	0.0289724	0.0565867
	15	18.3333	13.3333	30	48.3333		10.2564	15.3846	17.9487	15.3846	46.1538		1025.64	1538.46	1794.87	1538.46	4615.38			0.0350222	0.108622	0.281422	0.303467	0.285333		0.213235	0.122549	0.0637255	0.0122549	0.39951		0.0642825	0.00475328	0.0688094	0.129018	0.254866
	8.82353	13.2353	29.4118	22.0588	66.1765		2.5	9.16667	18.3333	39.1667	56.6667		250	916.667	1833.33	3916.67	5666.67			0.0154667	0.132089	0.339733	0.1712	0.0133333		0.0147059	0.0710784	0.0980392	0.0661765	0.144608		0.100724	0.0248981	0.168176	0.317112	0.176777
	8.33333	14.5833	41.6667	58.3333	52.0833		4.54545	11.3636	22.7273	27.2727	40.9091		454.545	1136.36	2272.73	2727.27	4090.91			0.0307556	0.0176	0.132444	0.247289	0.3184		0.25	0.242647	0.0563725	0.0196078	0.0294118		0.128339	0.135808	0.129923	0.156406	0.0937076
	27.2727	36.3636	58.1818	61.8182	74.5455		5.55556	5.55556	23.6111	25	52.7778		555.556	555.556	2361.11	2500	5277.78			0.110756	0.251556	0.235556	0.159111	0.3504		0.0490196	0.161765	0.316176	0.25	0.909314		0.0715256	0.0593029	0.073789	0.0432322	0.127207
	8.65385	37.5	48.0769	40.3846	64.4231		1.19048	2.38095	4.7619	19.0476	40.4762		119.048	238.095	476.19	1904.76	4047.62			0.0659556	0.0492444	0.214222	0.134578	0.133867		0.154412	0.132353	0.129902	0.0686275	0.595588		0.050928	0.00316885	0.00814848	0.0310095	0.0538705
	8.91089	38.6139	51.4851	52.4752	69.3069		10.5263	26.3158	36.8421	42.1053	31.5789									0.00408889	0.555556	0.716978	0.596444	0.541333		0.215686	0.213235	0.122549	0.00735294	0.52451		0.144636	0.17474	0.255998	0.336351	0.329108
	4.58015	7.63359	20.6107	20.6107	30.5344		4.7619	71.4286	90.4762	80.9524	47.619									0.0631111	0.380622	0.5744	0.649778	0.687467		0.117647	0.0710784	0.394608	0.29902	0.477941		0.072431	0.0984608	0.0210502	0.0550023	0.119511
	6.45161	15.3226	12.9032	12.0968	33.871		7.89474	15.7895	28.9474	40.7895	53.9474									0.0161778	0.0784	0.1936	0.0435556	0.352178		0.0441176	0.0343137	0.330882	0.107843	0.602941		0.133771	0.106836	0.0574921	0.0147125	0.0205976
	8.10811	20.7207	28.8288	40.5405	55.8559		9.78261	30.4348	41.3043	43.4783	58.6957									0.0702222	0.124622	0.3856	0.651911	0.784533		0.257353	0.279412	0.57598	0.183824	0.654412		0.0552286	0.12766	0.166818	0.275917	0.256677
	9.40171	38.4615	47.0085	41.8803	54.7009															0.161244	0.283556	0.306667	0.0730667	0.2384		0.0490196	0.00980392	0.232843	0.377451	0.164216		0.0912177	0.0819375	0.140788	0.229968	0.212766
	0	61.3636	52.2727	63.6364	52.2727															0.0286222	0.000177778	0.0837333	0.279289	0.251556		0.115196	0.122549	0.313725	0.198529	0.514706		0.0400634	0.0448167	0.105251	0.0359891	0.0497963
	1.92308	38.4615	63.4615	78.8462	80.7692															0.0190222	0.513244	0.744711	0.819022	0.613867		0.29902	0.237745	0.186275	0.00490196	0.715686		0.0529651	0.109552	0.0891806	0.0126754	0.0844273
	4.37956	12.4088	24.8175	22.6277	30.6569															0.244089	0.310578	0.2224	0.259733	0.359644		0.134804	0.0416667	0.580882	0.517157	0.612745		0.148483	0.128791	0.104572	0.0291987	0.0473065
	4.92958	12.6761	22.5352	51.4085	45.0704															0.0659556	0.130311	0.220267	0.387022	0.448533		0.151961	0.0980392	0.159314	0.0808824	0.384804		0.0149389	0.0814848	0.254414	0.409009	0.475555
	6.20155	18.6047	34.8837	34.1085	46.5116															0.0833778	0.268622	0.210667	0.179733	0.0389333		0.0759804	0.183824	0.0343137	0.17402	0.247549		0.0201449	0.0144862	0.0595292	0.196243	0.249208
	9.30233	20.9302	35.6589	40.3101	43.4109															0.111467	0.157689	0.0990222	0.0862222	0.109689		0.0661765	0.117647	0.428922	0.502451	0.909314		0.0321412	0.0407424	0.0416478	0.0629244	0.0337257
	2.15827	11.5108	26.6187	57.554	52.518															0.0641778	0.198578	0.241244	0.467733	0.477689		0.0710784	0.0759804	0.0759804	0.0833333	0.237745		0.067904	0.12019	0.166591	0.220462	0.222273
	3.62319	13.7681	35.5072	62.3188	52.1739															0.0474667	0.526044	0.665422	0.498667	0.374578		0.122549	0.134804	0.0661765	0.0931373	0.0392157		0.0538705	0.0425532	0.0692621	0.147352	0.197148
																				0.0784	0.00728889	0.0140444	0.117867	0.133156		0.0784314	0.0392157	0.156863	0.191176	0.0514706		0.0448167	0.00294251	0.0131281	0.000452694	0.067225
																				0.0737778	0.243378	0.526756	0.707022	0.746844		0.242647	0.205882	0.0441176	0.0147059	0.210784		0.0923495	0.0694885	0.0153916	0.0400634	0.0862381
																				0.0830222	0.726222	0.838222	0.936711	0.992178		0.0103567	0.0636199	0.0961697	0.0869637	0.170804		0.0674513	0.0244455	0.0511544	0.156406	0.147578
																				0.0771556	0.0202667	0.0844444	0.170844	0.121067		0.0511261	0.0501397	0.0652639	0.0932106	0.0672366		0.121775	0.128339	0.0805794	0.0151652	0.0282933
																				0.0435556	0.738667	0.862044	0.903289	0.9392		0.0941969	0.0409337	0.0152885	0.00937038	0.0166036		0.0808058	0.137166	0.0769579	0.159122	0.200996
																				0.0933333	0.351822	0.507556	0.833956	0.882667		0.0603321	0.0751274	0.337498	0.134638	0.699819		0.163422	0.0991399	0.000452694	0.25962	0.373699
																				0.0368	0.428978	0.613511	0.536	0.496533		0.0629624	0.0429065	0.0872925	0.306592	0.55351		0.0359891	0.0262562	0.127207	0.312359	0.339973
																				0.0595556	0.762133	0.799111	0.687111	0.682133		0.0179188	0.133322	0.251356	0.283248	0.677462		0.128565	0.127886	0.184473	0.191716	0.25215
																				0.0144	0.431111	0.724444	0.853156	0.781333		0.0350156	0.119185	0.26648	0.0909091	0.238205		0.0194658	0.0762789	0.0909914	0.162064	0.253282
																				0.0096	0.1712	0.318756	0.3232	0.140444		0.0554003	0.355581	0.321387	0.0771001	0.00246589		0.112721	0.118832	0.150521	0.102535	0.117248
																				0.1424	0.520356	0.7376	0.882667	0.937422		0.0613184	0.0547427	0.420681	0.571922	0.220122		0.147578	0.155953	0.110457	0.090086	0.0072431
																				0.107556	0.396267	0.465956	0.178667	0.158044		0.0504685	0.0688805	0.319415	0.253329	0.128391		0.0334993	0.0593029	0.0491172	0.016297	0.0271616
																				0.0997333	0.547022	0.592533	0.744711	0.785244		0.0659214	0.0777577	0.162584	0.24774	0.556798		0.0402897	0.0452694	0.00656406	0.0430059	0.0187868
																				0.0515556	0.124089	0.109867	0.243556	0.412444		0.113924	0.503534	0.47493	0.56436	0.346375		0.0196922	0.0196922	0.0454957	0.0930285	0.0540969
																				0.0168889	0.508622	0.580444	0.140267	0.421867		0.0747986	0.4072	0.794838	0.817853	0.610061		0.0101856	0.0131281	0.00452694	0.0119964	0.0520598
																				0.0428444	0.388089	0.479822	0.341867	0.0887111		0.075785	0.310538	0.530824	0.371363	0.264179		0.0712992	0.0377999	0.0348574	0.0595292	0.056134
																				0.00444444	0.154489	0.335467	0.404089	0.372444		0.043564	0.273056	0.057373	0.0629624	0.167516		0.0459484	0.0389316	0.0479855	0.173834	0.241738
																				0.1072	0.630933	0.875911	0.909333	0.812978		0.0728259	0.719546	0.738616	0.259247	0.125432		0.0794477	0.0669986	0.00271616	0.0633771	0.027388
																				0.0208	0.258667	0.433244	0.517867	0.424711		0.0616472	0.0169324	0.0225218	0.0379747	0.257274		0.00475328	0.0769579	0.118153	0.171118	0.154595
																				0.0174222	0.0874667	0.118933	0.197689	0.418667		0.184942	0.117869	0.16653	0.169489	0.0557291		0.161838	0.147804	0.112947	0.0993662	0.157311
																				0.191822	0.12	0.207822	0.253689	0.310933		0.136939	0.0734835	0.0642775	0.192175	0.232615		0.0138072	0.0654142	0.106609	0.17723	0.0260299
																				0.214222	0.670756	0.864533	0.948444	0.980444		0.0277823	0.216505	0.424297	0.204011	0.183955		0.0993662	0.067904	0.0468538	0.00452694	0.0642825
																				0.169778	0.440356	0.705244	0.9296	0.975822		0.0554003	0.156666	0.35854	0.663324	0.864541		0.0423268	0.0219556	0.00135808	0.00135808	0.0436849
																				0.0769778	0.537067	0.780267	0.8688	0.795911		0.0162749	0.0583594	0.0366595	0.106691	0.061976		0.0377999	0.00565867	0.0531915	0.177003	0.194885
																				0.0940444	0.486933	0.692089	0.876978	0.793778		0.0425777	0.0826895	0.00838402	0.026796	0.517343		0.028746	0.0667723	0.156179	0.238117	0.23608
																				0.108622	0.284978	0.443556	0.694578	0.684267		0.116226	0.0600033	0.0642775	0.0912379	0.347033		0.000226347	0.0147125	0.0291987	0.117927	0.0312359
																				0.153956	0.498844	0.756444	0.880178	0.870578		0.122144	0.0392898	0.108992	0.338813	0.743548		0.0986872	0.0765052	0.0350837	0.0955183	0.105704
																				0.0165333	0.188267	0.318756	0.272533	0.256533		0.146803	0.181325	0.132336	0.38287	0.654118		0.0882752	0.039837	0.0156179	0.153689	0.185152
																				0.0791111	0.905422	0.980089	0.998578	1		0.0997863	0.0254808	0.153378	0.462765	0.914845		0.144862	0.0853327	0.168176	0.244002	0.190584
																				0.0204444	0.0816	0.104	0.272889	0.0709333		0.0593457	0.445668	0.324018	0.00805524	0.125432		0.0597555	0.0285197	0.0464011	0.166365	0.222952
																				0.0282667	0.615644	0.763911	0.656178	0.562667		0.0853197	0.296071	0.34769	0.357554	0.76985		0.101177	0.102082	0.194432	0.241738	0.209144
																				0.0580674	0.265071	0.31383	0.30164	0.526817		0.0530988	0.0843334	0.192832	0.190531	0.313168		0.0984608	0.102761	0.0556813	0.0645088	0.0794477
																				0.0296986	0.121676	0.305629	0.0722518	0.00598404		0.0731547	0.325662	0.320072	0.0169324	0.570278		0.0995926	0.104572	0.124491	0.117248	0.0486646
																				0.0070922	0.0367908	0.0620567	0.0806738	0.185505		0.061976	0.217491	0.19086	0.0994575	0.00641131		0.00746944	0.0418742	0.118606	0.254866	0.255772
																				0.00221631	0.0631649	0.29898	0.289007	0.361037		0.0978136	0.154036	0.128391	0.00641131	0.376295		0.130602	0.0823902	0.123359	0.26641	0.243096
																				0.0806738	0.0119681	0.398715	0.261746	0.178856		0.031399	0.0241657	0.0478382	0.0100279	0.0747986		0.00860118	0.045722	0.0896333	0.360344	0.624717
																				0.0234929	0.172429	0.23648	0.175975	0.058289		0.210258	0.26648	0.221108	0.0601677	0.285879		0.10842	0.0715256	0.00746944	0.0903124	0.0224083
																				0.0452128	0.1168	0.121897	0.168883	0.329122		0.11491	0.0422489	0.000493178	0.0310702	0.145487		0.00814848	0.0312359	0.175192	0.310321	0.300362
																				0.0465426	0.110594	0.287234	0.212544	0.014406		0.113924	0.0202203	0.0840046	0.0764425	0.238534		0.119285	0.0606609	0.0226347	0.0497963	0.0224083
																				0.0443262	0.0106383	0.0957447	0.153147	0.271498		0.113266	0.269439	0.340457	0.0136446	0.433832		0.0341784	0.0432322	0.0697148	0.0688094	0.083522
																				0.081117	0.0864362	0.0412234	0.0636082	0.0259309		0.0136446	0.273385	0.464409	0.265165	0.0728259		0.0122227	0.141919	0.422816	0.320507	0.2311
																				0.0995124	0.0704787	0.0871011	0.0279255	0.15891		0.0330429	0.0241657	0.0583594	0.0774289	0.195134		0.00656406	0.050249	0.118832	0.23608	0.20258
																				0.070922	0.0744681	0.247119	0.102837	0.0509752		0.0616472	0.0353444	0.00180832	0.148775	0.348677		0.0543537	0.0527312	0.0146025	0.0535425	0.0424554
																				0.154699	0.0332447	0.056516	0.138076	0.0986259		0.00608253	0.074141	0.026796	0.167845	0.0675653		0.0646295	0.0711195	0.0648999	0.106544	0.349919
																				0.0556294	0.324911	0.0746897	0.095523	0.312057		0.147131	0.107513	0.0941969	0.00197271	0.280783		0.0773391	0.120065	0.0905895	0.0881558	0.20768
																				0.0385638	0.0795656	0.0447695	0.0944149	0.00132979		0.0445504	0.0639487	0.0290975	0.0248233	0.0136446		0.0178475	0.0159546	0.0767983	0.0575987	0.0665224
																				0.0567376	0.138963	0.294105	0.0177305	0.60727		0.036002	0.146474	0.157324	0.0521124	0.0991287		0.104651	0.124932	0.106544	0.01947	0.0451595
																				0.0529699	0.251551	0.469637	0.338209	0.101729		0.0159461	0.048167	0.184613	0.0738123	0.254644		0.0102758	0.0189292	0.003245	0.0935641	0.2404
																				0.00554078	0.0551862	0.0839982	0.258865	0.029477		0.0067401	0.00969916	0.0596745	0.0774289	0.239849		0.0462412	0.100595	0.0884262	0.0127096	0.0540833
																				0.0682624	0.123227	0.374557	0.57336	0.561613		0.0609896	0.0521124	0.122801	0.0317278	0.0672366		0.189562	0.160627	0.164684	0.0484045	0.131693
																				0.0917553	0.754654	0.755984	0.0782358	0.357491		0.0448792	0.130363	0.0438928	0.092553	0.0863061		0.103029	0.0411033	0.0700379	0.240671	0.294484
																				0.0995124	0.118573	0.118351	0.0500887	0.121454		0.0524412	0.145487	0.271741	0.657406	0.923393		0.22715	0.180638	0.170092	0.223905	0.332883
																				0.0115248	0.212101	0.0292553	0.00842199	0.464539		0.0766069	0.0463587	0.0381391	0.12461	0.175736		0.112764	0.131422	0.154949	0.193618	0.126555
																				0.00753546	0.0321365	0.193706	0.0268174	0.265514		0.0595101	0.0585238	0.0815387	0.104882	0.079566		0.0502975	0.040292	0.18172	0.290968	0.16874
																				0.0226064	0.273493	0.220523	0.0323582	0.151596		0.045208	0.0304126	0.00805524	0.209272	0.257603		0.154408	0.123851	0.135479	0.0962683	0.0978908
																				0.171543	0.043883	0.249335	0.157137	0.0722518		0.0279467	0.0828539	0.0655926	0.0494822	0.181325		0.00730124	0.0237966	0.290968	0.0757166	0.197134
																				0.0436613	0.169548	0.472296	0.106383	0.102172		0.0299194	0.0767713	0.126418	0.0595101	0.121651		0.03245	0.0603029	0.0197404	0.00351541	0.0849108
																				0.200798	0.126108	0.0110816	0.0620567	0.101729		0.0530988	0.120829	0.0807168	0.0606609	0.0851554		0.173607	0.115197	0.124392	0.0703083	0.000811249
																				0.0687057	0.347961	0.34109	0.191268	0.229832		0.036002	0.022193	0.00969916	0.0968272	0.338156		0.0316387	0.0524608	0.0300162	0.0386696	0.0237966
																				0.0724734	0.164894	0.216312	0.123227	0.0904255		0.0392898	0.16094	0.259576	0.0577018	0.476574		0.0797729	0.0210925	0.0667929	0.120335	0.163332
																				0.0370124	0.0232713	0.0274823	0.257314	0.277704		0.121233	0.325972	0.352197	0.0867265	0.755694		0.127637	0.0424554	0.0722012	0.0995133	0.101947
																				0.0332447	0.0680408	0.139184	0.109043	0.112145		0.172763	0.224293	0.484702	0.617667	0.231194		0.0164954	0.121147	0.141428	0.104381	0.00513791
																				0.081117	0.00288121	0.0230496	0.0631649	0.0733599		0.00437083	0.0545204	0.108351	0.251898	0.166322		0.0505679	0.0746349	0.131422	0.202542	0.288534
																				0.0784574	0.180629	0.0534131	0.147163	0.108821		0.020934	0.0282954	0.0835059	0.0770646	0.0236945		0.0903191	0.0392104	0.0375879	0.0278529	0.0932937
																				0.0879876	0.403812	0.606383	0.248005	0.251995		0.31631	0.20957	0.10789	0.0563607	0.116632		0.0362358	0.0154137	0.00297458	0.029205	0.079232
																				0.0587323	0.14805	0.112145	0.060727	0.214982		0.0328963	0.168162	0.0453186	0.118933	0.184725		0.212006	0.252028	0.249865	0.298269	0.400487
																				0.0990691	0.066711	0.0507535	0.0308067	0.0837766		0.10651	0.0278353	0.00529101	0.0821256	0.124454		0.00892374	0.03245	0.0903191	0.141969	0.0892374
																				0.16844	0.0762411	0.452128	0.18883	0.0531915		0.167702	0.0135726	0.181965	0.0480791	0.352657		0.0881558	0.0773391	0.167658	0.180638	0.107896
																				0.149823	0.480496	0.738475	0.126773	0.155807		0.0324362	0.0595813	0.259259	0.248217	0.344836		0.108167	0.106274	0.11682	0.092212	0.0470525
																				0.0800089	0.26219	0.281472	0.125887	0.122562		0.0674028	0.480561	0.161261	0.0968484	0.250978		0.0340725	0.0381287	0.0224446	0.00243375	0.0132504
																				0.0948582	0.0791223	0.0534131	0.120124	0.120789		0.0126524	0.0982287	0.188866	0.178744	0.302047		0.0765279	0.0870741	0.0643591	0.0108167	0.0657112
																				0.0148493	0.154255	0.0558511	0.106826	0.123449		0.148378	0.268461	0.52381	0.704164	0.409248		0.0562466	0.0254191	0.0229854	0.0335316	0.0608437
																				0.0467642	0.00842199	0.219415	0.146941	0.0598404		0.100529	0.149758	0.154819	0.120773	0.331493		0.185235	0.109248	0.0962683	0.0121687	0.0494862
																				0.0687057	0.102394	0.140514	0.315381	0.54344		0.0457787	0.00713135	0.0402576	0.289165	0.230274		0.0581395	0.079232	0.232558	0.18199	0.197404
																				0.15758	0.946365	0.995789	0.142952	0.651374		0.0651024	0.0310559	0.417989	0.277203	0.285024		0.0524608	0.0346133	0.0446187	0.0100054	0.003245
																				0.0775709	0.113032	0.0844415	0.0585106	0.3043		0.0563607	0.0536002	0.201748	0.252358	0.491603		0.147377	0.100324	0.0862628	0.124121	0.0375879
																				0.0662677	0.405807	0.845523	0.704566	0.682402		0.135496	0.108351	0.0821256	0.0269151	0.57672		0.0868037	0.0635479	0.0770687	0.167929	0.280692
																				0.0879876	0.137411	0.26086	0.167775	0.0130762		0.00207039	0.0393375	0.00851162	0.192086	0.10743		0.109248	0.0992428	0.122769	0.085722	0.349378
																				0.20523	0.173759	0.0598404	0.0848848	0.526817		0.0489993	0.26524	0.223372	0.235335	0.0416379		0.0530016	0.155219	0.116549	0.105192	0.247972
																				0.0687057	0.319592	0.152482	0.0935284	0.0445479		0.116172	0.294226	0.277663	0.198068	0.142857		0.0313683	0.000540833	0.151974	0.120335	0.0619254
																				0.0629433	0.1875	0.27305	0.0871011	0.236259		0.0117322	0.26386	0.417529	0.179204	0.146998		0.0429962	0.0722012	0.192537	0.0154137	0.0419145
																				0.00310284	0.0261525	0.0283688	0.178191	0.22828		0.10651	0.0163331	0.0890269	0.00943179	0.0876467		0.133586	0.119524	0.00811249	0.0484045	0.11709
																				0.0281472	0.0662677	0.270833	0.20789	0.00864362		0.00713135	0.0623418	0.0609616	0.481481	0.89234		0.0419145	0.0375879	0.00243375	0.0151433	0.0121687
																				0.027039	0.282801	0.121676	0.171764	0.219415		0.0720037	0.0333563	0.0324362	0.152979	0.181504		0.043537	0.00432666	0.111682	0.259059	0.47431
																				0.0274823	0.0613918	0.27859	0.0263741	0.175975		0.078905	0.0397976	0.0135726	0.149298	0.244997		0.0892374	0.0746349	0.144673	0.262034	0.212547
																				0.156028	0.167332	0.113918	0.273715	0.217199		0.0131125	0.00575109	0.0733839	0.117092	0.253278		0.130341	0.0562466	0.00811249	0.153867	0.420227
																				0.0605053	0.104388	0.361924	0.428413	0.13453		0.0733839	0.42167	0.445595	0.477801	0.15896		0.141698	0.125744	0.000270416	0.03245	0.150622
																				0.0261525	0.391622	0.277482	0.210771	0.370789		0.063262	0.182885	0.120773	0.110651	0.010352		0.0527312	0.00865333	0.00594916	0.0273121	0.246349
																				0.0627216	0.3207	0.414007	0.0935284	0.113475		0.00667127	0.101909	0.176904	0.363699	0.101449		0.0254191	0.0105462	0.134938	0.326393	0.594105
																				0.135195	0.000221631	0.113475	0.286348	0.349734		0.0126524	0.0453186	0.0835059	0.235335	0.57672		0.0938345	0.126555	0.267442	0.4159	0.400487
																				0.13852	0.0786791	0.295878	0.26352	0.183067		0.109271	0.0536002	0.0181735	0.196687	0.332413		0.0359654	0.0243375	0.0676041	0.0197404	0.128989
																				0.00753546	0.544991	0.605496	0.323138	0.329566		0.0986888	0.153439	0.181504	0.123994	0.153439		0.0413737	0.0210925	0.055165	0.0643591	0.003245
																				0.16445	0.407137	0.650709	0.0941933	0.068484		0.123994	0.00667127	0.0310559	0.258799	0.26478		0.00405625	0.053272	0.0868037	0.00108167	0.156301
																				0.0467642	0.022828	0.0503103	0.215647	0.270612		0.00667127	0.175523	0.322291	0.231654	0.483322		0.116279	0.104381	0.0654408	0.063007	0.200649
																				0.0636082	0.0562943	0.0467642	0.0780142	0.268174		0.243156	0.133655	0.374281	0.0457787	0.674718		0.0938345	0.0911303	0.095457	0.124662	0.290968
																				0.0868794	0.404699	0.457668	0.194371	0.220523		0.120773	0.137336	0.142857	0.139176	0.176213		0.0383991	0.0100054	0.0473229	0.0521904	0.176041
																				0.0636082	0.161791	0.00598404	0.471631	0.210993		0.00851162	0.00437083	0.0531401	0.227973	0.129055		0.150622	0.158194	0.177123	0.264467	0.246349
																				0.00797872	0.0328014	0.159574	0.0179521	0.0485372		0.0250748	0.125374	0.345756	0.202208	0.129975		0.063007	0.0997837	0.104651	0.00378583	0.121958
																				1.11022e-16	0.0802305	0.21875	0.142066	0.120346		0.0784449	0.136876	0.138716	0.101909	0.0963883		0.0457004	0.0697674	0.0740941	0.0473229	0.156842
																				0.0529699	0.000664894	0.165559	0.245346	0.359929		0.137796	0.10283	0.141937	0.00207039	0.47136		0.203894	0.213629	0.286641	0.442942	0.525419
																				0.0899823	0.138298	0.23094	0.14406	0.0390071		0.0512997	0.0609616	0.397285	0.612606	0.73453		0.0651704	0.0667929	0.152244	0.182261	0.00243375
																				0.0713652	0.166002	0.213874	0.141622	0.406028		0.00759144	0.0177134	0.0269151	0.233494	0.239936		0.0159546	0.108978	0.141969	0.105733	0.116009
																				0.0786791	0.138076	0.670878	0.371232	0.185062		0.0554405	0.0131125	0.00207039	0.0448585	0.0351967		0.0632774	0.138994	0.189292	0.360195	0.490265
																				0.00731383	0.159353	0.444149	0.20656	0.508422		0.248677	0.308489	0.462618	0.136416	0.507706		0.0321796	0.0281233	0.0335316	0.107085	0.191725
																				0.0265957	0.0569592	0.106383	0.153369	0.349291		0.114792	0.100529	0.047159	0.10743	0.112031		0.0700379	0.0795024	0.0229854	0.138724	0.254732
																				0.00864362	0.0802305	0.170878	0.268174	0.275709		0.042098	0.0499195	0.162641	0.417529	0.824707		0.0959978	0.0340725	0.0684154	0.0524608	0.0808545
																				0.104388	0.100842	0.0580674	0.264406	0.503324		0.0255349	0.0457787	0.0480791	0.214631	0.194847		0.0243375	0.0797729	0.118442	0.13629	0.111682
																				0.00731383	0.11281	0.0587323	0.219193	0.129211		0.153439	0.094548	0.240856	0.348976	0.406027		0.00892374	0.0340725	0.214981	0.00108167	0.262304
																				0.144504	0.113697	0.103059	0.0846631	0.000664894		0.152979	0.0466989	0.0255349	0.323211	0.594663		0.0859924	0.0573283	0.0294754	0.0941049	0.304759
																				0.244459	0.631871	0.60328	0.0939716	0.369238		0.0540603	0.0163331	0.0724638	0.0338164	0.216931		0.00973499	0.000811249	0.00135208	0.0976203	0.0105462
																				0.0188387	0.00487589	0.269947	0.146941	0.0780142		0.0287555	0.247757	0.594203	0.592363	0.845871		0.101677	0.092212	0.0197404	0.00108167	0.095457
																				0.00620567	0.0680408	0.03125	0.169326	0.435949		0.0089717	0.047619	0.0347366	0.541753	0.881297		0.169551	0.154408	0.141428	0.0383991	0.0538129
																				0.0465426	0.151374	0.268395	0.18883	0.267509		0.0517598	0.0512997	0.251898	0.601104	0.890499		0.154408	0.0451595	0.106814	0.138994	0.0930233
																				0.0731383	0.0279255	0.095523	0.0935284	0.0441046		0.00345066	0.255118	0.224753	0.251438	0.124914		0.191184	0.13007	0.110059	0.127637	0.279881
																				0.152261	0.146277	0.138076	0.231605	0.0554078		0.0117322	0.286865	0.235335	0.114792	0.109731		0	1.11022e-16	0.00216333	0.0186587	0.0108167
																				0.119016	0.159574	0.130098	0.0806738	0.247119		0.0733839	0.0227743	0.172303	0.431792	0.757534		0.165495	0.120335	0.0608437	0.0832883	0.113304
																				0.0443262	0.0631649	0.301197	0.351729	0.380319		0.0563607	0.00667127	0.0434783	0.207269	0.31769		0.0543537	0.0692266	0.0586804	0.12331	0.36371
																				0.0492021	0.126773	0.281693	0.0279255	0.0589539		0.0775247	0.117092	0.119393	0.0508397	0.234415		0.0521904	0.100054	0.318551	0.284478	0.0400216
																				0.106605	0.0172872	0.00576241	0.119459	0.387633		0.0338164	0.0876467	0.220612	0.554175	0.495744		0.0822066	0.0678745	0.138453	0.0784208	0.0722012
																				0.0503103	0.180851	0.157358	0.243351	0.667553		0.0959282	0.31677	0.323671	0.332873	0.258799		0.0286641	0.0354246	0.339102	0.466198	0.0448891
																				0.10328	0.200355	0.275488	0.0390071	0.109486		0.21187	0.823326	0.877157	0.456177	0.481942		0.0838291	0.03894	0.255003	0.0497566	0.376149
																				0.0487589	0.174202	0.329566	0.00509752	0.52172		0.0835059	0.0407177	0.0784449	0.342995	0.513228		0.0127096	0.0989724	0.18848	0.106814	0.134938
																				0.0405585	0.117686	0.193484	0.171764	0.294991		0.031516	0.298367	0.246377	0.479181	0.567518		0.120606	0.0962683	0.029205	0.0546241	0.243645
																				0.0771277	0.021055	0.1332	0.0070922	0.0862145		0.130895	0.236715	0.0112721	0.357258	0.557856		0.0134804	0.0808824	0.0631127	0.0459559	0.106618
																				0.0644947	0.0518617	0.0452128	0.0591755	0.128546		0.0388774	0.0324362	0.0614217	0.139637	0.128594		0.0245098	0.0453431	0.0398284	0.141544	0.091299
																				0.0602837	0.761303	0.894725	0.690603	0.657801		0.0996089	0.21095	0.284564	0.0701633	0.0163331		0.172794	0.20098	0.216912	0.253676	0.347426
																				0.152261	0.23094	0.300532	0.250665	0.389406		0.0614217	0.0605015	0.15666	0.441454	0.411548		0.0067402	0.0379902	0.0796569	0.0759804	0.120098
																				0.164894	0.119681	0.124778	0.257535	0.382535		0.037037	0.0651024	0.0402576	0.456637	0.406947		0.0269608	0.0147059	0.0716912	0.166054	0.26348
																				0.0593972	0.0647163	0.421764	0.197473	0.28391		0.0324362	0.0876467	0.0816655	0.162181	0.403267		0.116422	0.140319	0.213235	0.28125	0.262868
																				0.0449911	0.117908	0.000221631	0.216977	0.624335		0.0991488	0.0292156	0.0301357	0.319071	0.643432		0.0563725	0.0784314	0.106618	0.177696	0.195466
																				0.10594	0.159353	0.462101	0.421099	0.173316		0.134576	0.290085	0.224753	0.351277	0.00299057		0.000612745	0.0294118	0.0625	0.0974265	0.0845588
																				0.0469858	0.0310284	0.251773	0.0197252	0.18883		0.0692432	0.813205	0.548194	0.491143	0.922705		0.0563725	0.0330882	0.109681	0.0968137	0.0949755
																				0.119902	0.0547429	0.0691489	0.275488	0.511746		0.0282954	0.147458	0.0784449	0.0793651	0.078905		0.0900735	0.0147059	0.0404412	0.0330882	0.0631127
																				0.039672	0.14672	0.363918	0.145612	0.132757		0.0324362	0.10697	0.339775	0.247297	0.0499195		0	0.00796569	0.0104167	0.0661765	0.0245098
																				0.09375	0.140514	0.120789	0.14273	0.0711436		0.0568208	0.119393	0.246377	0.488843	0.849091		0.137868	0.131127	0.0814951	0.0582108	0.140319
																				0.143839	0.130984	0.1168	0.365913	0.503103		0.110651	0.115252	0.152059	0.385783	0.83989		0.000612745	0.0238971	0.0784314	0.112745	0.126838
																				0.0514184	0.314051	0.720523	0.184619	0.256206		0.0282954	0.0200138	0.0140327	0.312629	0.935128		0.0367647	0.0245098	0.0435049	0.11152	0.129289
																				0.159796	0.190603	0.118794	0.330452	0.391179		0.13046	0.125287	0.0505747	0.0189655	0.0224138		0.136029	0.0729167	0.0894608	0.226103	0.200368
																				0.0212766	0.0221631	0.0906472	0.148493	0.288564		0.116667	0.0649425	0.0396552	0.0109195	0.257471		0.16299	0.150123	0.123162	0.0796569	0.0563725
																				0.130762	0.0465426	0.151374	0.0862145	0.140957		0.0281609	0.0752874	0.00862069	0.0637931	0.282759		0.0490196	0.0373775	0.0551471	0.033701	0.000612745
																				0.0678191	0.0511968	0.243794	0.112589	0.0542996		0.137356	0.125862	0.314943	0.379885	0.087931		0.0931373	0.0827206	0.170956	0.23223	0.0851716
																				0.0505319	0.00443262	0.106826	0.027039	0.406693		0.0252874	0.0666667	0.0241379	0.083908	0.307471		0.088848	0.0631127	0.0747549	0.123775	0.169118
																				0.085328	0.165559	0.0713652	0.214539	0.0735816		0.164368	0.281609	0.135632	0.091954	0.178736		0.091299	0.140931	0.219975	0.178309	0.143382
																				0.0279255	0.041445	0.0293661	0.0820035	0.021055		0.204023	0.22931	0.0942529	0.277011	0.616667		0.113358	0.106005	0.0367647	0.000612745	0.00428922
																				0.0192819	0.066711	0.27039	0.216312	0.474956		0.0609195	0.101724	0.0637931	0.104598	0.124713		0.0349265	0.0067402	0.0502451	0.0796569	0.0882353
																				0.0181738	0.022828	0.00443262	0.223183	0.478502		0.0442529	0.262644	0.183333	0.216092	0.212069		0.0435049	0.0606618	0.0667892	0.0796569	0.0508578
																				0.091977	0.122119	0.0288121	0.294991	0.84508		0.0316092	0.0373563	0.0609195	0.00402299	0.365517		0.0220588	0.0300245	0.0110294	0.0183824	0.0367647
																				0.0445479	0.066711	0.20656	0.107713	0.0871011		0.254598	0.253448	0.108046	0.0563218	0.0143678		0.24326	0.252451	0.278186	0.256127	0.165441
																				0.0157358	0.180851	0.279034	0.0536348	0.40625		0.00632184	0.0801724	0.143966	0.107184	0.087931		0.0625	0.033701	0.00367647	0.0067402	0.00919118
																				0.0432926	0.120947	0.0660066	0.25529	0.330421		0.0045977	0.016092	0.150575	0.186782	0.558046		0.107843	0.128676	0.0772059	0.0128676	0.164216
																				0.107746	0.2914	0.00931858	0.196273	0.112599		0.2	0.163218	0.115517	0.118966	0.0172414		0.0116422	0.000612745	0.00857843	0.0183824	0.0251225
																				0.164822	0.344787	0.115123	0.0856144	0.15861		0.0683908	0.0189655	0.0637931	0.0103448	0.037931		0.0851716	0.0539216	0.25	0.302696	0.148897
																				0.0114541	0.0974568	0.141526	0.287323	0.143467		0.0137931	0.270115	0.212644	0.0413793	0.437356		0.0257353	0.0189951	0.0894608	0.219363	0.387868
																				0.036886	0.543195	0.324015	0.364395	0.126577		0.312644	0.250575	0.155172	0.0655172	0.168391		0.0122549	0.0508578	0.0116422	0.0606618	0.0618873
																				0.0178606	0.18346	0.415259	0.170258	0.0673656		0.212069	0.156322	0.0632184	0.0942529	0.154023		0.0557598	0.0447304	0.0275735	0.0251225	0.0582108
																				0.0394098	0.062318	0.217822	0.151427	0.0277616		0.0557471	0.178736	0.204023	0.313218	0.145402		0.0202206	0.03125	0.00980392	0.0845588	0.0870098
																				0.0496991	0.0735779	0.0304795	0.163658	0.281499		0.0844828	0.037931	0.045977	0.167816	0.0764368		0.132353	0.170956	0.270221	0.373775	0.402574
																				0.0735779	0.0126189	0.222093	0.124054	0.287517		0.0482759	0.158046	0.0522989	0.192529	0.445402		0.0814951	0.0876225	0.136029	0.183824	0.160539
																				0.128325	0.312367	0.341487	0.259367	0.0462046		0.083908	0.0390805	0.0764368	0.441379	0.85		0.0386029	0.0349265	0.0220588	0.0802696	0.00428922
																				0.101534	0.0840613	0.330227	0.318579	0.502815		0.116667	0.0798851	0.141954	0.209195	0.494828		0.0998775	0.091299	0.183824	0.162377	0.170956
																				0.0114541	0.213745	0.0291206	0.0780431	0.202873		0.0396552	0.0235632	0.0155172	0.195977	0.398851		0.0177696	0.0349265	0.0300245	0.0324755	0.0520833
																				0.136284	0.38575	0.24966	0.192972	0.16424		0.0281609	0.00862069	0.0482759	0.109195	0.162069		0.152574	0.205882	0.314338	0.286765	0.148897
																				0.0731897	0.206368	0.0675597	0.45894	0.568433		0.0718391	0.0712644	0.0971264	0.045977	0.292529		0.0533088	0.109069	0.235294	0.129289	0.0416667
																				0.0256261	0.032615	0.0432926	0.291206	0.101728		0.037931	0.0856322	0.0252874	0.0258621	0.298851		0.0202206	0.0398284	0.102941	0.161765	0.160539
																				0.0584353	0.167929	0.0535818	0.0052417	0.0267909		0.106897	0.0229885	0.111494	0.11954	0.27069		0.0526961	0.0851716	0.163603	0.254289	0.337623
																				0.134925	0.417395	0.150456	0.500679	0.254708		0.0264368	0.0258621	0.148276	0.236207	0.0844828		0.11152	0.0919118	0.0686275	0.0490196	0.0919118
																				0.0762959	0.051058	0.0638711	0.30596	0.335857		0.117816	0.275287	0.0511494	0.0454023	0.109195		0.102328	0.0484069	0.0428922	0.143382	0.0729167
																				0.0392157	0.168414	0.0166958	0.101534	0.0720248		0.194253	0.0942529	0.0971264	0.0436782	0.141954		0.0416667	0.0294118	0.0569853	0.0772059	0.067402
																				0.07086	0.0622209	0.239759	0.0696952	0.0539701		0.00574713	0.0735632	0.066092	0.0643678	0.271264		0.113971	0.123775	0.205882	0.284926	0.363971
																				0.00815376	0.291788	0.353135	0.400893	0.364201		0.0178161	0.129885	0.101724	0.0844828	0.268391		0.00980392	0.0398284	0.0655637	0.0533088	0.0594363
																				0.0153368	0.0133955	0.128325	0.0250437	0.132207		0.0465517	0.0396552	0.141954	0.139655	0.602874		0.115809	0.0588235	0	0.102328	0.0870098
																				0.208503	0.157445	0.343428	0.038245	0.0747428		0.162644	0.041954	0.00804598	0.0718391	0.334483		0.0833333	0.110907	0.171569	0.190564	0.0802696
																				0.067948	0.0873617	0.285187	0.194914	0.0199961		0.0114943	0.00632184	0.0925287	0.522989	0.566667		0.0631127	0.033701	0.00919118	0.0545343	0.0814951
																				0.0896913	0.0135896	0.105028	0.292565	0.140944		0.0390805	0.113793	0.0603448	0.0155172	0.349425		0.203431	0.346201	0.581495	0.54902	0.307598
																				0.000776548	0.00990099	0.0163075	0.344593	0.362842		0.0712644	0.143103	0.111494	0.112644	0.163793		0.0349265	0.0306373	0.10723	0.184436	0.160539
																				0.151621	0.246748	0.0974568	0.400699	0.395069		0.0264368	0.281609	0.35977	0.247126	0.143678		0.00551471	0.0208333	0.0416667	0.0134804	0.0214461
																				0.0436808	0.0487284	0.158028	0.200738	0.23277		0.0712644	0.167816	0.0735632	0.0310345	0.0287356		0.00919118	0.026348	0.0447304	0.0490196	0.113971
																				0.0207727	0.210833	0.122306	0.0894972	0.0762959		0.0574713	0.182759	0.0321839	0.241379	0.658046		0.0716912	0.0716912	0.0257353	0.0618873	0.0171569
																				0.0714424	0.108523	0.348864	0.258202	0.255096		0.0856322	0.164368	0.171839	0.474138	0.666667		0.0208333	0.0508578	0.0134804	0.0220588	0.0643382
																				0.141138	0.0632887	0.423219	0.0238789	0.358183		0.00862069	0.0666667	0.0367816	0.1	0.0856322		0.0606618	0.0067402	0.0140931	0.0710784	0.15625
																				0.197826	0.190837	0.303825	0.278587	0.051058		0.114368	0.174138	0.240805	0.479885	0.863218		0.125	0.101716	0.000612745	0.0974265	0.146446
																				0.0918268	0.335663	0.469812	0.107552	0.0642594		0.0218391	0.358621	0.228736	0.137931	0.0166667		0.0808824	0.0533088	0.036152	0.123162	0.191789
																				0.0984275	0.0151427	0.11027	0.096292	0.157057		0.0413793	0.192529	0.0545977	0.485632	0.609195		0.145833	0.115196	0.121936	0.156863	0.188725
																				0.0166958	0.18443	0.00660066	0.18113	0.0978451		0.198851	0.176437	0.239655	0.133908	0.0741379		0.0171569	0.0680147	0.153799	0.0925245	0.0698529
																				0.0444574	0.20462	0.339546	0.0211609	0.0145603		0.087931	0.187931	0.0781609	0.127011	0.55977		0.0606618	0.0827206	0.0741422	0.41299	0.620711
																				0.08212	0.0483401	0.370705	0.300136	0.11357		0.161494	0.27069	0.363218	0.335057	0.258046		0.119485	0.13848	0.153186	0.146446	0.060049
																				0.0574646	0.0351388	0.0132013	0.103475	0.0838672		0.0356322	0.113218	0.106897	0.179885	0.368966		0.0906863	0.0692402	0.0067402	0.104167	0.194853
																				0.00621239	0.174723	0.019802	0.046787	0.0823141		0.102874	0.0833333	0.123563	0.0793103	0.368966		0.117034	0.134191	0.0551471	0.0153186	0.118873
																				0.148806	0.168608	0.0894001	0.0429043	0.140652		0.0718391	0.26092	0.120115	0.356897	0.743678		0.026348	0.0618873	0.0514706	0.0563725	0.121324
																				0.131431	0.958455	0.883906	0.228888	0.479907		0.0350575	0.0798851	0.152299	0.136782	0.0224138		0.0404412	0.0502451	0.110907	0.11152	0.0582108
																				0.114735	0.643758	0.621239	0.0838672	0.085032		0.0505747	0.217241	0.216667	0.124713	0.25977		0.0410539	0.00490196	0.133578	0.221814	0.283088
																				0.0714424	0.174141	0.374879	0.262667	0.282275		0.102299	0.241954	0.259195	0.190805	0.598276		0.0992647	0.120098	0.0759804	0.0324755	0.153799
																				0.0361095	0.00582411	0.25995	0.0120365	0.0493108		0.0166667	0.145402	0.187931	0.144253	0.606897		0.0557598	0.0931373	0.114583	0.178309	0.223039
																				0.0310619	0.258979	0.118035	0.188313	0.0594059		0.0229885	0.13046	0.000574713	0.204023	0.0396552		0.153799	0.179534	0.26348	0.321078	0.333333
																				0.0388274	0.0929917	0.0947389	0.0149486	0.0176665		0.0724138	0.246552	0.107471	0.0465517	0.712644		0.0582108	0.0134804	0.0667892	0.163603	0.295343
																				0.0638711	0.0353329	0.0106775	0.111435	0.110852		0.0564609	0.0646914	0.0376955	0.0054321	0.0149794		0.0189951	0.00551471	0.0710784	0.0625	0.0778186
																				0.158998	0.0856144	0.0960978	0.250243	0.157251		0.0120165	0.0195885	0.0386831	0.0488889	0.13679		0.0582108	0.0594363	0.0870098	0.216299	0.308824
																				0.033974	0.63444	0.620656	0.0696952	0.0308678		0.104527	0.111111	0.0587654	0.0554733	0.0347325		0.0612745	0.104167	0.199142	0.197917	0.338235
																				0.036886	0.0149486	0.137837	0.339934	0.116676		0.0857613	0.180247	0.163128	0.179588	0.0613992		0.00245098	0.0110294	0.00612745	0.0343137	0.101716
																				0.102504	0.206562	0.195108	0.0487284	0.00330033		0.0469136	0.0182716	0.0459259	0.0643621	0.159835		0.0508578	0.00980392	0.0177696	0.0661765	0.088848
																				0.0170841	0.0446515	0.108134	0.102699	0.0394098		0.0416461	0.0182716	0.0103704	0.0018107	0.103868		0.0643382	0.0814951	0.0202206	0.0925245	0.000612745
																				0.167929	0.308678	0.129684	0.132207	0.183848		0.100576	0.127243	0.169053	0.106831	0.0590947		0.352941	0.359069	0.338235	0.229167	0.275123
																				0.0828965	0.148709	0.236847	0.0384391	0.0289264		0.173663	0.17893	0.199012	0.17465	0.136461		0.0214461	0.00796569	0.0067402	0.0281863	0.0796569
																				0.145409	0.0192196	0.0151427	0.327897	0.154145		0.0630453	0.0360494	0.00148148	0.0966255	0.119671		0.0949755	0.0851716	0.237132	0.34375	0.422794
																				0.142011	0.214327	0.298195	0.103378	0.00883324		0.121975	0.124609	0.106831	0.065679	0.127243		0.0453431	0.0281863	0.0428922	0.162377	0.137255
																				0.0516405	0.965832	0.899825	0.667249	0.687439		0.141728	0.127901	0.0999177	0.0139918	0.0831276		0.213848	0.194853	0.171569	0.0723039	0.0484069
																				0.0551349	0.30033	0.396428	0.0714424	0.0924092		0.127572	0.155885	0.103539	0.143704	0.269136		0.0796569	0.0827206	0.0692402	0.0367647	0.190564
																				0.00912444	0.107358	0.252184	0.435644	0.27781		0.00213992	0.0146502	0.0199177	0.0795062	0.0577778		0.0925245	0.115196	0.14277	0.16973	0.251225
																				0.0671714	0.328286	0.056688	0.221122	0.264415		0.0136626	0.0179424	0.0442798	0.0373663	0.127572		0.0245098	0.0300245	0.0465686	0.125	0.144608
																				0.00795962	0.561639	0.460881	0.0496991	0.281693		0.00707819	0.0139918	0.0712757	0.293169	0.318848		0.125	0.091299	0.0716912	0.0729167	0.14951
																				0.0287323	0.17783	0.251602	0.182489	0.208309		0.0748971	0.0962963	0.0844444	0.101564	0.185844		0.0153186	0.0208333	0.00428922	0.0398284	0.0410539
																				0.0112599	0.639682	0.660648	0.415065	0.457193		0.213169	0.166091	0.0449383	0.109136	0.247737		0.0943627	0.134804	0.121324	0.123775	0.057598
																				0.0557173	0.698505	0.857698	0.479324	0.580858		0.129218	0.119671	0.114733	0.111111	0.0880658		0.0306373	0.0551471	0.0140931	0.0698529	0.0808824
																				0.00407688	0.0978451	0.358183	0.540478	0.230829		0.114403	0.0946502	0.122963	0.203292	0.261564		0.0496324	0.0588235	0.0245098	0.0343137	0.0189951
																				0.103281	0.483984	0.825665	0.461852	0.128713		0.0702881	0.04	0.0162963	0.0722634	0.104527		0.0723039	0.0839461	0.0667892	0.0165441	0.0202206
																				0.039604	0.275092	0.245583	0.357406	0.230635		0.118354	0.112428	0.050535	0.0327572	0.110782		0.064951	0.0520833	0.0857843	0.194853	0.158088
																				0.0473694	0.270239	0.380703	0.0799845	0.23277		0.00115226	0.014321	0.04	0.0538272	0.0544856		0.00796569	0.0251225	0.0612745	0.102328	0.18076
																				0.129878	0.18113	0.0526111	0.1722	0.230441		0.0228807	0.0215638	0.0449383	0.135144	0.270782		0.0551471	0.0833333	0.145833	0.0545343	0.0680147
																				0.0811493	0.267133	0.119394	0.0236847	0.278004		0.0956379	0.143045	0.11144	0.165103	0.163786		0.0906863	0.102941	0.0459559	0.0189951	0.00735294
																				0.0526111	0.140167	0.260726	0.0960978	0.385944		0.0511934	0.0495473	0.0353909	0.0212346	0.0584362		0.132353	0.196691	0.346814	0.516544	0.564338
																				0.0153368	0.474859	0.375267	0.0854203	0.0696952		0.0933333	0.135802	0.143704	0.0528395	0.107819		0.162377	0.177083	0.235294	0.319853	0.342525
																				0.0273733	0.344787	0.383421	0.280722	0.413512		0.209547	0.157202	0.138765	0.0106996	0.249383		0.0655637	0.0379902	0.0643382	0.139093	0.183824
																				0.015531	0.334886	0.229276	0.401475	0.230247		0.0534979	0.0818107	0.094321	0.0314403	0.249383		0.204044	0.180147	0.135417	0.00612745	0.00306373
																				0.0978451	0.0780431	0.375655	0.235294	0.128907		0.0554733	0.0739095	0.0439506	0.0995885	0.17893		0.0171569	0	0.00245098	0.03125	0.0171569
																				0.0335857	0.775383	0.612308	0.127742	0.307707		0.0176132	0.104527	0.180576	0.129547	0.0982716		0.028799	0.0545343	0.0968137	0.0894608	0.172794
																				0.0364978	0.203262	0.0485343	0.170646	0.283634		0.122291	0.0964232	0.0693069	0.0225671	0.0156097		0.064951	0.0949755	0.180147	0.169118	0.0735294
																				0.0931858	0.28014	0.143856	0.318773	0.0615414		0.00240835	0.0744804	0.176701	0.027919	0.145304		0.0894608	0.0968137	0.0539216	0.0851716	0.164828
																				0.0203844	0.0174723	0.101534	0.231411	0.334692		0.0669878	0.0188208	0.000267594	0.093212	0.269289		0.057598	0.0680147	0.0980392	0.122549	0.0533088
																				0.0279557	0.141332	0.043875	0.284411	0.178218		0.161003	0.179377	0.175809	0.164392	0.273749		0.0324755	0.0502451	0.0465686	0.0955882	0.135417
																				0.00931858	0.216657	0.194331	0.176859	0.183265		0.0982071	0.132994	0.182767	0.103381	0.0209616		0.026348	0.0165441	0.0140931	0.00735294	0.0379902
																				0.12813	0.0797903	0.0784314	0.227334	0.256455		0.0266702	0.00561948	0.0685933	0.182945	0.0801891		0.146446	0.118873	0.0667892	0.119485	0.148284
																				0.101145	0.188313	0.559309	0.408853	0.481654		0.0252431	0.0730533	0.0603871	0.0293462	0.0232807		0.00857843	0.0232843	0.141544	0.285539	0.375
																				0.0642594	0.00601825	0.138031	0.436032	0.400116		0.0573544	0.0650254	0.0106146	0.100348	0.17795		0.25	0.204657	0.0159314	0.207108	0.357843
																				0.153757	0.0126189	0.413318	0.122889	0.0632887		0.104986	0.0976719	0.0726965	0.123539	0.364553		0.242034	0.233456	0.233456	0.258578	0.253676
																				0.0322268	0.126772	0.167929	0.268297	0.284799		0.0123985	0.00829542	0.0557488	0.1057	0.0673446		0.0196078	0.0367647	0.026348	0.00183824	0.0153186
																				0.0685304	0.116288	0.480683	0.370414	0.0331974		0.126572	0.155294	0.154937	0.0775132	0.148515		0.0404412	0.00919118	0.0428922	0.166054	0.226103
																				0.0359154	0.353135	0.00757135	0.192584	0.389827		0.0291678	0.0787619	0.045045	0.0284542	0.0883953		0.0588235	0.0692402	0.0159314	0.057598	0.0459559
																				0.0667831	0.0607649	0.135314	0.331295	0.367793		0.0163233	0.0157881	0.0368388	0.0218535	0.0532513		0.0435049	0.00306373	0.0459559	0.162377	0.146446
																				0.0180547	0.101145	0.292176	0.1755	0.381673		0.00508429	0.0186424	0.00704665	0.04005	0.0687717		0.26777	0.287377	0.221814	0.0189951	0.0686275
																				0.0458163	0.138226	0.0529994	0.0337798	0.266744		0.00133797	0.0289894	0.064847	0.0817947	0.0181072		0.0539216	0.109069	0.102941	0.125	0.142157
																				0.0605708	0.162104	0.123471	0.310425	0.145603		0.0106146	0.0131121	0.027027	0.0427259	0.221301		0.0459559	0.0520833	0.112132	0.135417	0.0839461
																				0.0555232	0.928558	0.821588	0.423995	0.583382		0.00704665	0.0182856	0.0796539	0.136384	0.148872		0.140319	0.126225	0.0330882	0.202206	0.36152
																				0.0838672	0.321879	0.626674	0.528053	0.417589		0.0154313	0.00401391	0.0250647	0.065739	0.0584248		0.104167	0.106005	0.136642	0.228554	0.393382
																				0.0601825	0.198408	0.00776548	0.242477	0.27218		0.0295246	0.0173936	0.12122	0.0891089	0.172598		0.0790441	0.0582108	0.211397	0.320466	0.408701
																				0.0337798	0.049505	0.311202	0.235877	0.238012		0.0646686	0.0461154	0.00668986	0.0186424	0.13121		0.117034	0.104779	0.145221	0.172181	0.164828
																				0.0393128	0.209571	0.110755	0.0506698	0.207338		0.00169476	0.00222995	0.045937	0.0304166	0.104808		0.0667892	0.0392157	0.0533088	0.103554	0.110907
																				0.052417	0.136478	0.0813434	0.124054	0.192584		0.0839354	0.000981179	0.0298814	0.0546784	0.0555704		0.101716	0.096201	0.121324	0.134804	0.158088
																				0.042516	0.299748	0.00232964	0.565715	0.512716		0.0143609	0.00133797	0.0268486	0.086433	0.36598		0.00980392	0.0116422	0.0919118	0.145221	0.0931373
																				0.000388274	0.0403805	0.160163	0.243836	0.359348		0.0992775	0.10677	0.107305	0.0275622	0.0093658		0.0226716	0.0477941	0.101716	0.231005	0.264093
																				0.0528053	0.147544	0.350806	0.569792	0.596583		0.0236375	0.0716261	0.00900901	0.119436	0.386852		0.0471814	0.0134804	0.0318627	0.134191	0.156863
																				0.117065	0.157639	0.122889	0.0685304	0.539119		0.0880385	0.095888	0.104808	0.103024	0.205066		0.153243	0.206637	0.177677	0.0720965	0.0476621
																				0.0959037	0.0112599	0.411571	0.786643	0.882935		0.0191776	0.000267594	0.0983855	0.107484	0.1057		0.0733032	0.0558069	0.0651584	0.0512821	0.00542986
																				0.025432	0.31955	0.271792	0.0792079	0.447874		0.0696637	0.0907145	0.0393364	0.124075	0.337615		0.100151	0.155053	0.163801	0.231674	0.215988
																				0.0251407	0.0230052	0.0323238	0.0384391	0.0336828		0.146731	0.0912497	0.0530729	0.133351	0.323522		0.0591252	0.0754148	0.0205128	0.373152	0.511916
																				0.105999	0.791497	0.912056	0.279169	0.271598		0.189011	0.20025	0.186692	0.166711	0.0049059		0.137255	0.079638	0.184012	0.310106	0.371342
																				0.0384391	0.049505	0.258008	0.266356	0.363036		0.0746588	0.049505	0.093212	0.037374	0.290518		0.0365008	0.080543	0.0898944	0.0624434	0.038914
																				0.103087	0.24403	0.288488	0.116482	0.244224		0.182589	0.170814	0.0908929	0.154224	0.33262		0.0437406	0.0473605	0.0120664	0.0467572	0.104977
																				0.0660066	0.253737	0.266162	0.173947	0.302951		0.0632415	0.0248863	0.0521809	0.0812595	0.206137		0.109201	0.0998492	0.0271493	0.0817496	0.102262
																				0.0302854	0.0267909	0.187536	0.180936	0.244613		0.119079	0.163857	0.0682366	0.224512	0.714923		0.0736048	0.0645551	0.0880845	0.0585219	0.0392157
																				0.100951	0.0702776	0.109493	0.537177	0.311202		0.103737	0.083757	0.0439747	0.0380876	0.134957		0.00542986	0.000301659	0.0793363	0.024736	0.103771
																				0.0234906	0.046787	0.137061	0.353912	0.321297		0.161538	0.229864	0.283382	0.235929	0.350816		0.06727	0.0199095	0.0108597	0.0998492	0.0147813
																				0.0182489	0.3576	0.153174	0.179189	0.293924		0.0910713	0.0814379	0.0375524	0.0541433	0.160289		0.0564103	0.0431373	0.142986	0.198793	0.0666667
																				0	0.290817	0.241118	0.0147544	0.732867		0.153153	0.1635	0.20578	0.191865	0.139595		0.120664	0.133937	0.151433	0.173756	0.236802
																				0.0772666	0.155116	0.0867793	0.0444574	0.581052		0.0671662	0.0505753	0.284631	0.137633	0.242886		0.013273	0.0410256	0.0292609	0.000904977	0.0437406
																				0.0434867	0.265385	0.0190254	0.402252	0.272763		0.00940623	0.0999412	0.175485	0.165491	0.0805409		0.0630468	0.101056	0.28356	0.384615	0.213273
																				0.101922	0.043875	0.432343	0.46787	0.680645		0.00440917	0.0502646	0.0952381	0.151675	0.0437978		0.0542986	0.0368024	0.0666667	0.18371	0.240422
																				0.0629004	0.0378567	0.361095	0.481072	0.45331		0.191946	0.127572	0.161082	0.294239	0.117284		0.00995475	0.00965309	0.0850679	0.131222	0.0440422
																				0.0780824	0.0623697	0.0123457	0.126503	0.289402		0.157554	0.0764256	0.197531	0.200176	0.0285126		0.0208145	0.00723982	0.0669683	0.134238	0.094721
																				0.0700657	0.330127	0.827802	0.475709	0.0489017		0.0487948	0.0220459	0.130805	0.0323339	0.0561434		0.154751	0.093816	0.0392157	0.142383	0.0612368
																				0.134199	0.0700657	0.367965	0.465127	0.167228		0.0117578	0.0194004	0.0681952	0.0249853	0.1796		0.0552036	0.0739065	0.0989442	0.112821	0.140875
																				0.0726311	0.257015	0.281065	0.286516	0.0742344		0.0823045	0.0861258	0.0182246	0.0608466	0.210758		0.000603318	0.0111614	0.0202112	0.111011	0.337858
																				0.0152317	0.216611	0.862755	0.628347	0.76463		0.00881834	0.1699	0.160788	0.0123457	0.146972		0.0352941	0.211463	0.441026	0.410256	0.315535
																				0.108546	0.0691037	0.126182	0.0771204	0.378227		0.104644	0.0505585	0.0596708	0.021164	0.119929		0.161991	0.190347	0.0645551	0.00693816	0.104072
																				0.105018	0.80792	0.970819	0.934905	0.698573		0.0396825	0.00911229	0.0323339	0.163139	0.132275		0.00422323	0.00965309	0.0603318	0.208446	0.213575
																				0.0242104	0.190316	0.358666	0.180055	0.321789		0.0534979	0.0455614	0.0455614	0.0199882	0.037037		0.122474	0.109201	0.146908	0.142081	0.0437406
																				0.0460157	0.652718	0.973385	0.94228	0.0931538		0.0332158	0.0634921	0.0358613	0.0767196	0.0135215		0.038009	0.00573152	0.0208145	0.015083	0.0081448
																				0.0402437	0.229758	0.410293	0.317941	0.334295		0.0493827	0.0802469	0.021164	0.069371	0.250441		0.209351	0.142986	0.179186	0.0965309	0.0229261
																				0.0838544	0.535995	0.906045	0.757255	0.417669		0.0920047	0.164609	0.112287	0.412111	0.495885		0.0558069	0.0597285	0.163801	0.335747	0.34359
																				0.0668591	0.117845	0.273369	0.128748	0.262787		0.0540858	0.0714286	0.0643739	0.120223	0.246032		0.0914027	0.0690799	0.0790347	0.0238311	0.119759
																				0.0883438	0.603656	0.996473	0.925285	0.212763		0.0564374	0.0126396	0.0917108	0.434744	0.622575		0.0844646	0.159578	0.369532	0.533635	0.461538
																				0.0671797	0.0328684	0.0479397	0.112394	0.0392817		0.101999	0.100529	0.0558495	0.0673133	0.435626		0.0395173	0.0235294	0.0159879	0.0313725	0.0383107
																				0.0995671	0.0809684	0.222062	0.584095	0.850569		0.0508524	0.114345	0.196649	0.385949	0.214286		0.0582202	0.0573152	0.0917044	0.133333	0.093816
																				0.0363957	0.152477	0.896745	0.922399	0.706269		0.0658436	0.0773075	0.229865	0.287478	0.196649		0.0772247	0.0669683	0.0515837	0.13816	0.136652
																				0.113035	0.54337	0.600449	0.427609	0.681578		0.0884774	0.0293945	0.120517	0.199882	0.343034		0.123982	0.113424	0.155958	0.14178	0.0886878
																				0.00721501	0.156646	0.332371	0.020683	0.108866		0.0967078	0.090535	0.0558495	0.0964139	0.36214		0.0343891	0.028356	0.0723982	0.0298643	0.114932
																				0.0222864	0.0713484	0.130992	0.195767	0.500722		0.0884774	0.0291005	0.139036	0.0549677	0.219283		0.0606335	0.0374057	0.0633484	0.0766214	0.0126697
																				0.0386404	0.147346	0.225269	0.269521	0.441398		0.00382128	0.120811	0.0490888	0.238389	0.327454		0.00844646	0.00633484	0.0467572	0.0950226	0.0220211
																				0.0833734	1.11022e-16	0.127786	0.0883438	0.681898		0.110523	0.161964	0.212522	0.20194	0.269841		0.0714932	0.0844646	0.0340875	0.0570136	0.0440422
																				0.0761584	0.13003	0.402277	0.402918	0.455507		0.021458	0.00235156	0.158436	0.148442	0.0937684		0.136652	0.128205	0.103167	0.13816	0.0998492
																				0.146705	0.275293	0.664903	0.419593	0.355139		0.0485009	0.074662	0.0623163	0.124045	0.279541		0.0820513	0.0220211	0.0615385	0.230166	0.155053
																				0.0758377	0.205067	0.18262	0.00625301	0.109828		0.0205761	0.201646	0.212816	0.145503	0.302175		0.0322775	0.0374057	0.109201	0.0965309	0.0669683
																				0.0707071	0.636684	0.863075	0.50008	0.592753		0.141093	0.340388	0.3301	0.388889	0.400941		0.0901961	0.0950226	0.148718	0.117949	0.101659
																				0.0658971	0.634119	0.924643	0.160814	0.0771204		0.0505585	0.090535	0.0464433	0.00411523	0.118754		0.00392157	0.0144796	0.152338	0.377376	0.269683
																				0.0742344	0.68254	0.894821	0.358987	0.544974		0.0220459	0.109641	0.130805	0.239565	0.344797		0.0941176	0.106486	0.0726998	0.026546	0.0615385
																				0.048581	0.426647	0.908931	0.833574	0.0777617		0	0.0514403	0.0461493	0.0758377	0.281305		0.120362	0.149623	0.233183	0.26003	0.231373
																				0.049543	0.299022	0.470579	0.368927	0.00913901		0.134333	0.0990594	0.13639	0.275132	0.156085		0.00844646	0.0307692	0.0527903	0.14359	0.0431373
																				0.128748	0.341671	0.334295	0.185506	0.250922		0.0573192	0.961493	0.936214	0.716931	0.136684		0.0322775	0.0754148	0.138462	0.168326	0.0748115
																				0.0508257	0.259259	0.0739137	0.448132	0.140612		0.0623163	0.079659	0.0996473	0.128748	0.178424		0.0829563	0.162594	0.18009	0.199698	0.053092
																				0.133558	0.598525	0.777136	0.671958	0.367324		0.0399765	0.0285126	0.0249853	0.0446796	0.0502646		0.0395173	0.026546	0.171946	0.314329	0.207843
																				0.038961	0.352253	0.683181	0.647908	0.804714		0.0282187	0.0217519	0.037037	0.0778954	0.129924		0.117345	0.126697	0.134842	0.126395	0.0971342
																				0.0383197	0.11047	0.431137	0.496232	0.533109		0.026455	0.00117578	0.0191064	0.0917108	0.173133		0.0533937	0.0512821	0.0841629	0.162896	0.332127
																				0.0229277	0.212121	0.929453	0.911817	0.140933		0.0388007	0.063786	0.0593768	0.152851	0.624633		0.0832579	0.0877828	0.111011	0.0467572	0.0615385
																				0.0912298	0.194164	0.491743	0.34135	0.873657		0.0561434	0.0608466	0.119636	0.216343	0.166079		0.166214	0.187934	0.284465	0.21267	0.1454
																				0.0421677	0.319865	0.431457	0.407407	0.13484		0.145797	0.221046	0.21164	0.0493827	0.344503		0.0229261	0.0235294	0.0853695	0.102866	0.163499
																				0.146705	0.299984	0.0767997	0.212442	0.191278		0.0981775	0.121693	0.203998	0.204586	0.322751		0.0974359	0.0980392	0.206938	0.266667	0.262443
																				0.0344717	0.205387	0.0655764	0.0383197	0.041366		0.100235	0.0890653	0.130218	0.262493	0.168136		0.0817496	0.052187	0.0244344	0.040724	0.014178
																				0.043771	0.48565	0.588584	0.248677	0.314735		0.0681952	0.021458	0.0855379	0.0529101	0.0887713		0.0129713	0.00180995	0.0301659	0.00452489	0.0536953
																				0.0524291	0.030303	0.122655	0.189033	0.139971		0.0620223	0.0173427	0.0302763	0.0820106	0.0755438		0.0895928	0.11825	0.171946	0.0144796	0.0564103
																				0.163861	0.045214	0.238897	0.0650954	0.0194004		0.123163	0.021458	0.0922986	0.356261	0.152263		0.0138763	0.0238311	0.152941	0.325792	0.415686
																				0.021645	0.178451	0.135161	0.21629	0.609428		0.0346855	0.0261611	0.0511464	0.069077	0.0767196		0.00211161	0.0449472	0.026546	0.108597	0.00241327
																				0.00753567	0.486291	0.763668	0.175886	0.577682		0.0537919	0.0435038	0.0673133	0.116696	0.201352		0.14178	0.159578	0.0226244	0.0917044	0.0555053
																				0.034151	0.131954	0.285875	0.0998878	0.505532		0.0279248	0.00440917	0.00411523	0.209289	0.431805		0.0262443	0.0217195	0.0561086	0.118552	0.0500754
																				0.100529	0.219176	0.413179	0.148308	0.258939		0.120517	0.124339	0.390065	0.292181	0.238095		0.0865762	0.102262	0.00573152	0.0977376	0.117044
																				0.129389	0.0710277	0.171717	0.0610871	0.429213		0.0299824	0.00617284	0.0343915	0.104056	0.474427		0.0723982	0.0739065	0.0214178	0.025641	0.0455505
																				0.0194004	0.0347924	0.0549944	0.210839	0.410935		0.0414462	0.0629042	0.0893592	0.140212	0.328336		0.121569	0.117949	0.182504	0.182504	0.173454
																				0.118807	0.102132	0.0431297	0.0338304	0.0392817		0.0596708	0.0773075	0.119342	0.347737	0.462669		0.00392157	0.0419306	0.00723982	0.0171946	0.0594268
																				0.024531	0.0492224	0.288761	0.0787237	0.208594		0.0229277	0.0499706	0.13786	0.10876	0.0396825		0.0648567	0.0585219	0.0597285	0.134238	0.336953
																				0.0939554	0.310085	0.44701	0.117685	0.0646144		0.0352734	0.00529101	0.0740741	0.159906	0.213698		0.00693816	0.0458522	0.123982	0.182504	0.215686
																				0.0715087	0.481962	0.728555	0.294853	0.174283		0.0858319	0.134039	0.0102881	0.0496767	0.0461493		0.0512821	0.039819	0.119457	0.147511	0.114027
																				0.132275	0.169793	0.151515	0.117524	0.100208		0.037037	0.0605526	0.0388007	0.0390947	0.44562		0.0591252	0.0232278	0.00633484	0.105882	0.170739
																				0.00400834	0.173641	0.0582011	0.123296	0.392015		0.0646678	0.0473251	0.00881834	0.263081	0.0482069		0.040724	0.052187	0.12368	0.274208	0.263952
																				0.0849768	0.100689	0.100048	0.135642	0.16819		0.0299824	0.010876	0.105526	0.290711	0.718989		0.116742	0.0844646	0.00512821	0.107089	0.190347
																				0.0373577	0.0860991	0.020683	0.0200417	0.0809684		0.0664315	0.069077	0.135802	0.172252	0.155791		0.0108597	0.00904977	0.000301659	0.0440422	0.0790347
																				0.212923	0.0928331	0.112554	0.108065	0.0989258		0.0511464	0.021164	0.0296884	0.00176367	0.0220459		0.052187	0.0235294	0.06546	0.178582	0.257014
																				0.00785634	0.001443	0.0328684	0.118166	0.0716691		0.156379	0.0890653	0.00999412	0.0432099	0.179894		0.00784314	0.100754	0.112217	0.0678733	0.00271493
																				0.000160333	0.000481	0.0376784	0.0623697	0.0575597		0.173133	0.114051	0.170782	0.184303	0.111405		0.0307692	0.00482655	0.0600302	0.116139	0.145701
																				0.0582011	0.0575597	0.383357	0.104056	0.111111		0.124927	0.090535	0.120517	0.237507	0.306878		0.00573152	0.0401207	0.0220211	0.0669683	0.0983409
																				0.00272567	0.174283	0.468013	0.00272567	0.303832		0.0205761	0.0667255	0.0220459	0.125514	0.115814		0.0573152	0.124585	0.105279	0.0479638	0.0277526
																				0.024531	0.0145903	0.269841	0.0136283	0.126503		0.0564374	0.0461493	0.0464433	0.0308642	0.0737801		0.0995475	0.126395	0.147511	0.0844646	0.00301659
																				0.0357544	0.165624	0.22591	0.0319064	0.207953		0.00205761	0.0537919	0.141975	0.233098	0.185185		0.06727	0.170739	0.117044	0.0404223	0.027451
																				0.149912	0.340067	0.287157	0.0181177	0.244188		0.015873	0.00411523	0.00352734	0.0502646	0.03204		0.0904977	0.0989442	0.0877828	0.0419306	0.0926094
																				0.0860991	0.00561167	0.296457	0.15889	0.380471		0.00117578	0.010582	0.0493827	0.0179306	0.230159		0.092006	0.0708899	0.00452489	0.0914027	0.107692
																				0.0788357	0.145138	0.391955	0.0270871	0.28866		0.0482069	0.0241035	0.00940623	0.0164609	0.186361		0.00754148	0.000904977	0.101056	0.117345	0.0395173
																				0.0337578	0.885183	0.982414	0.701839	0.449565		0.0605526	0.0420341	0.0293945	0.00235156	0.170488		0.0440422	0.0953243	0.0898944	0.0642534	0.179789
																				0.108348	0.416414	0.489792	0.595512	0.0857085		0.0205761	0.015873	0.0085244	0.037037	0.141387		0.0144796	0.00301659	0.028356	0.0645551	0.00723982
																				0.180918	0.336163	0.335153	0.190621	0.101071		0.167255	0.256026	0.217519	0.400941	0.646678		0.0461538	0.0570136	0.0883861	0.0600302	0.229563
																				0.0853042	0.686072	0.989084	0.981201	0.770972		0.0831864	0.0890653	0.0699588	0.0311581	0.340094		0.0567119	0.00904977	0.0467572	0.0214178	0.11463
																				0.0270871	0.0677178	0.0701435	0.125733	0.313523		0.0579071	0.0943563	0.00352734	0.0567313	0.132863		0.155053	0.139668	0.137858	0.0859729	0.0193062
																				0.0181928	0.0323428	0.0398221	0.114413	0.343845		0.0379189	0.00470312	0.0276308	0.0629042	0.13933		0.0223228	0.012368	0.0914027	0.144495	0.145701
																				0.119466	0.433596	0.683445	0.486153	0.483323		0.0335097	0.111699	0.0226337	0.226925	0.0482069		0.107994	0.195777	0.504977	0.607541	0.27994
																				0.0206186	0.931271	0.993329	0.971296	0.684051		0.0332158	0.101705	0.0208701	0.190182	0.483833		0.00603318	0.0280543	0.138763	0.299548	0.248567
																				0.00202143	0.136648	0.581767	0.727107	0.687892		0.0452675	0.106996	0.0508524	0.319518	0.57231		0.00422323	0.00392157	0.150528	0.168627	0.0998492
																				0.143117	0.456843	0.521326	0.164948	0.0907621		0.0964139	0.132863	0.109347	0.0972957	0.188419		0.0883861	0.0820513	0.0542986	0.0401207	0.0506787
																				0.152416	0.272893	0.197898	0.368304	0.335153		0.0285126	0.0917108	0.0573192	0.131687	0.095532		0.025641	0.0464555	0.0262443	0.0180995	0.0907994
																				0.16414	0.819689	0.982818	0.604811	0.326258		0.0276308	0.03204	0.074662	0.0435038	0.0299824		0.0693816	0.105279	0.124585	0.112821	0.217195
																				0.0117243	0.168991	0.330705	0.214069	0.209622		0.0482069	0.124927	0.270723	0.00382128	0.276896		0.00271493	0.0250377	0.128808	0.264555	0.203017
																				0.0553871	0.176875	0.106529	0.155246	0.294926		0.0608466	0.00970018	0.151382	0.468842	0.378307		0.0639517	0.170437	0.33816	0.475716	0.237406
																				0.32363	0.0333535	0.224176	0.0905599	0.0185971		0.0555556	0.0279248	0.00529101	0.19224	0.4903		0.259729	0.242232	0.272398	0.305882	0.295324
																				0.0214271	0.248838	0.174247	0.00303214	0.115828		0.0461493	0.0699588	0.0681952	0.248677	0.760435		0.0512821	0.0708899	0.26908	0.417496	0.402112
																				0.0917728	0.627653	0.950273	0.258743	0.03962		0.000881834	0.0279248	0.100235	0.500882	0.723986		0.130015	0.154449	0.315535	0.433786	0.320965
																				0.175662	0.194461	0.276936	0.0507378	0.0743885		0.0526161	0.0896531	0.16843	0.230747	0.440035		0.0497738	0.0232278	0.237707	0.403017	0.250075
																				0.0923792	0.715585	0.984839	0.580352	0.111987		0.109641	0.110229	0.110523	0.0931805	0.0114638		0.114027	0.0742081	0.157164	0.175566	0.133937
																				0.114413	0.262381	0.433192	0.28583	0.0331514		0.021164	0.237507	0.356261	0.236038	0.104056		0.103771	0.133333	0.191554	0.27451	0.261237
																				0.055185	0.358803	0.626642	0.64908	0.699212		0.0314521	0.0490888	0.0928865	0.302469	0.0749559		0.0108597	0.0597285	0.253695	0.429261	0.311916
																				0.0944006	0.317768	0.108551	0.338589	0.38306		0.145797	0.180776	0.179306	0.100235	0.00764256		0.0585219	0.0343891	0.0174962	0.0289593	0.140271
																				0.0333535	0.612492	0.68587	0.189003	0.43865		0.00440917	0.0176367	0.0443857	0.103469	0.367431		0.0208145	0.0202112	0.108296	0.19457	0.153243
																				0.102688	0.000606428	0.527997	0.372347	0.361835		0.131099	0.136978	0.315403	0.334215	0.12522		0.0401207	0.015083	0.107089	0.309201	0.344796
																				0.141096	0.0361835	0.417425	0.342834	0.241156		0.0179306	0.0420341	0.0352734	0.047619	0.0561434		0.0555053	0.0829563	0.233484	0.370437	0.277526
																				0.0256721	0.386699	0.658985	0.290479	0.230847		0.0767196	0.100235	0.10435	0.0931805	0.231628		0.0452489	0.0310709	0.0313725	0.0573152	0.12187
																				0.190216	0.620982	0.741459	0.159491	0.335557		0.123751	0.122869	0.0740741	0.08495	0.331864		0.0331825	0.0346908	0.0917044	0.155958	0.239517
																				0.123509	0.0175864	0.623004	0.702042	0.525571		0.191652	0.119048	0.207231	0.360376	0.291299		0.0235294	0.00120664	0.0322775	0.141176	0.153846
																				0.0196078	0.932889	0.970689	0.895897	0.862745		0.0875955	0.130218	0.12816	0.0840682	0.0482069		0.0337858	0.00693816	0.0455505	0.0268477	0.174962
																				0.0667071	0.758237	0.956135	0.402264	0.60663		0.00823045	0.0805409	0.114345	0.110229	0.228983		0.107994	0.119457	0.130015	0.246757	0.335143
																				0.0553871	0.0735799	0.171215	0.276733	0.188599		0.0767196	0.123751	0.28689	0.332745	0.36214		0.149925	0.159879	0.170437	0.271192	0.219005
																				0.0442693	0.279563	0.684455	0.226804	0.3113		0.103762	0.0485009	0.0564374	0.0199882	0.244856		0.0184012	0.0684766	0.0226244	0.00301659	0.0877828
																				0.0103093	0.472408	0.769759	0.244997	0.153022		0.0138154	0.0149912	0.112287	0.0526161	0.18254		0.0458522	0.1454	0.133333	0.00241327	0.126998
																				0.0210228	0.063776	0.206792	0.06509	0.353649		0.0367431	0.0840682	0.134333	0.164315	0.244562		0.0280543	0.0491704	0.168024	0.244042	0.246757
																				0.0503335	0.910046	0.948454	0.588842	0.00646857		0.123163	0.0861258	0.0379189	0.0582011	0.313345		0.0494721	0.0081448	0.182504	0.388537	0.27994
																				0.00202143	0.0477057	0.0177886	0.01415	0.0946028		0.0117578	0.0687831	0.0552616	0.0361552	0.243974		0.101357	0.0187029	0.0117647	0.00512821	0.0926094
																				0.177683	0.00101071	0.176471	0.365878	0.309278		0.047619	0.0188125	0.0770135	0.0861258	0.186067		0.116139	0.0642534	0.175867	0.299246	0.319457
																				0.149788	0.314332	0.4245	0.108146	0.1132		0.0870076	0.0164609	0.0875955	0.143739	0.107584		0.100754	0.110106	0.0808446	0.350226	0.452187
																				0.0276936	0.0267839	0.0814635	0.0281989	0.109359		0.0646678	0.0549677	0.156085	0.238095	0.00587889		0.0220211	0.0190045	0.0316742	0.06546	0.109804
																				0.0948049	0.923388	0.977764	0.217101	0.562159		0.00470312	0.0952381	0.103175	0.153733	0.409171		0.184848	0.157576	0.19697	0.112121	0.212121
																				0.06509	0.267839	0.231251	0.107136	0.0590257		0.0443857	0.0552616	0.123163	0.0567313	0.740741		0.0939394	0.0484848	0.0666667	0.127273	0.0515152
																				0.205781	0.125126	0.0143521	0.0917728	0.189003		0.0917108	0.079659	0.164021	0.21017	0.069077		0.215152	0.242424	0.236364	0.269697	0.212121
																				0.0901556	0.310491	0.508591	0.450172	0.724479		0.0579071	0.0558495	0.134627	0.0552616	0.0276308		0.209091	0.160606	0.118182	0.139394	0.130303
																				0.0196078	0.0293107	0.103093	0.0563978	0.262381		0.11846	0.031746	0.0943563	0.289536	0.285126		0.121212	0.0757576	0.145455	0.215152	0.115152
																				0.0456843	0.186376	0.281686	0.0547807	0.141298		0.00470312	0.131099	0.161376	0.0191064	0.302175		0.106061	0.0757576	0.0818182	0.281818	0.209091
																				0.160501	0.616838	0.81514	0.491106	0.116232		0.0343915	0.110817	0.156673	0.109053	0.026455		0.160606	0.154545	0.184848	0.275758	0.345455
																				0.0313321	0.0734789	0.0192036	0.163331	0.103194		0.0246914	0.00587889	0.0723104	0.234568	0.378013		0.272727	0.233333	0.281818	0.181818	0.0424242
																				0.0984435	0.00596321	0.142915	0.0216293	0.06509		0.149912	0.271899	0.324809	0.492357	0.420341		0.0878788	0.124242	0.345455	0.336364	0.230303
																				0.0824742	0.0305235	0.0380028	0.146553	0.0185971		0.1505	0.186361	0.220165	0.36214	0.37037		0.0212121	0.0181818	0.0393939	0.121212	0.29697
																				0.0534667	0.0272893	0.0253689	0.0251668	0.0600364		0.0914168	0.259553	0.235744	0.100529	0.298648		0.0848485	0.0939394	0.142424	0.136364	0.148485
																				0.0976349	0.0687285	0.23772	0.00768142	0.106731		0.000587889	0.0276308	0.191358	0.232216	0.183128		0.30303	0.287879	0.190909	0.221212	0.069697
																				0.131595	0.182838	0.0398221	0.281787	0.307661		0.107697	0.0459579	0.038206	0.0509413	0.0384828		0.133333	0.106061	0.118182	0.1	0.0939394
																				0.0669092	0.185163	0.0440671	0.0929856	0.0444714		0.0310078	0.0240864	0.0930233	0.0656146	0.158361		0	0.145455	0.248485	0.0393939	0.030303
																				0.03962	0.0347685	0.256923	0.124722	0.151203		0.0520487	0.0221484	0.0251938	0.0708749	0.137597		0.0363636	0	0.0363636	0.069697	0.1
																				0.0447746	0.187184	0.0310289	0.218213	0.119668		0.087763	0.0318383	0.0465116	0.0243632	0.105482		0.106061	0.221212	0.187879	0.169697	0.0212121
																				0.0804528	0.177886	0.192642	0.0507378	0.181726		0.0348837	0.0423588	0.0789037	0.0329457	0.126523		0.0848485	0.0727273	0.0878788	0.0484848	0.00909091
																				0.0916717	0.268344	0.502628	0.0818678	0.0826764		0.0135659	0.06866	0.0473422	0.0055371	0.104928		0.0757576	0.115152	0.169697	0.154545	0.133333
																				0.0686275	0.0426521	0.0988478	0.165151	0.458156		0.0340532	0.0517719	0.220377	0.138151	0.00442968		0.139394	0.169697	0.154545	0.221212	0.224242
																				0.0762078	0.252274	0.38306	0.278856	0.02264		0.0246401	0.224529	0.352713	0.211794	0.160576		0.184848	0.169697	0.178788	0.148485	0.181818
																				0.0336568	0.0961189	0.171316	0.0500303	0.0184961		0.127076	0.0617386	0.000830565	0.124862	0.0794574		0.224242	0.30303	0.251515	0.251515	0.306061
																				0.122145	0.0691824	0.0148957	0.0466733	0.150612		0.0487265	0.0199336	0.00442968	0.0202104	0.083887		0.0484848	0.0393939	0.0545455	0.0606061	0.175758
																				0.0327706	0.0235022	0.00959947	0.0367428	0.0506455		0.0739203	0.00055371	0.0855482	0.159192	0.129845		0.127273	0.139394	0.0909091	0.278788	0.254545
																				0.0658722	0.124131	0.262496	0.108904	0.290963		0.0628461	0.0559247	0.0575858	0.113234	0.119324		0.0181818	0.127273	0.172727	0.206061	0.0575758
																				0.0724926	0.172459	0.176432	0.226084	0.121483		0.104928	0.0365449	0.0675526	0.123477	0.229236		0.069697	0.0636364	0.00909091	0.0606061	0.0727273
																				0.177756	0.129427	0.169811	0.234028	0.418073		0.104928	0.119048	0.389535	0.125969	0.173865		0.130303	0.115152	0.139394	0.148485	0.148485
																				0.216154	0.183714	0.180404	0.305528	0.682224		0.00885936	0.353821	0.603821	0.354928	0.260244		0.0424242	0.112121	0.112121	0.0757576	0.0272727
																				0.223436	0.249255	0.176432	0.175108	0.0645482		0.0526024	0.0847176	0.0952381	0.0841639	0.0968992		0.227273	0.106061	0.0151515	0.163636	0.193939
																				0.116849	0.173121	0.174446	0.159881	0.165839		0.0470653	0.0346069	0.00692137	0.00193798	0.133444		0.0212121	0.0363636	0.00909091	0.0424242	0.0545455
																				0.279709	0.238663	0.177756	0.0486594	0.169811		0.06866	0.0263012	0.021041	0.19103	0.233942		0.148485	0.178788	0.154545	0.118182	0.0757576
																				0.0837471	0.0724926	0.0486594	0.288977	0.56041		0.0160576	0.0512182	0.18134	0.258306	0.0207641		0.030303	0.224242	0.436364	0.348485	0.109091
																				0.202913	0.136048	0.136048	0.268454	0.10427		0.11268	0.136213	0.0429125	0.00636766	0.0299003		0.124242	0.172727	0.0909091	0.0909091	0.124242
																				0.234028	0.23138	0.26713	0.261172	0.171135		0.0246401	0.0581395	0.0642303	0.0885936	0.0442968		0.127273	0.0545455	0.0545455	0.0515152	0.0181818
																				0.128103	0.189672	0.0380669	0.18239	0.245945		0.00692137	0.0251938	0.0215947	0.0780731	0.0310078		0.0151515	0.0242424	0.0121212	0.154545	0.175758
																				0.132075	0.0440252	0.00562728	0.0321086	0.119497		0.0833333	0.113511	0.0766888	0.165559	0.10825		0.169697	0.30303	0.357576	0.0484848	0.0818182
																				0.245283	0.248593	0.386296	0.329361	0.404171		0.124862	0.0999446	0.00193798	0.0880399	0.0276855		0.00909091	0.0515152	0.0575758	0.030303	0.0181818
																				0.239325	0.241973	0.171135	0.198279	0.245945		0.0470653	0.107697	0.095515	0.168328	0.184662		0.148485	0.0121212	0.0181818	0.0666667	0.0484848
																				0.112214	0.111552	0.000331016	0.0321086	0.126779		0.00276855	0.0703212	0.0675526	0.19546	0.396179		0.0575758	0.127273	0.142424	0.030303	0.0787879
																				0.173784	0.230718	0.0347567	0.00695134	0.651771		0.00276855	0.0509413	0.388981	0.285714	0.230066		0.0424242	0.0424242	0.309091	0.315152	0.0030303
																				0.0446872	0.190334	0.407481	0.19232	0.0850712		0.155869	0.0866556	0.00221484	0.150609	0.216777		0.0757576	0.0393939	0.0181818	0.00909091	0.2
																				0.0367428	0.0314465	0.105594	0.238001	0.259848		0.0690753	0.0520487	0.0602159	0.0231174	0.202658		0.0393939	0.0030303	0.0909091	0.139394	0.269697
																				0.0235022	0.0387289	0.0307845	0.0572658	0.163191		0.122093	0.265504	0.350775	0.070598	0.0376523		0.0393939	0.148485	0.0636364	0.0787879	0.0242424
																				0.0883813	0.0804369	0.0559417	0.0427011	0.0162198		0.0202104	0.0116279	0.159468	0.0631229	0.109635		0.19697	0.157576	0.115152	0.0030303	0.0787879
																				0.288315	0.269116	0.286329	0.188348	0.121483		0.0215947	0.0434662	0.159192	0.516888	0.377907		0.284848	0.284848	0.2	0.175758	0.0242424
																				0.171135	0.322741	0.531943	0.551804	0.373055		0.0498339	0.0157807	0.00996678	0.0620155	0.238095		0.175758	0.145455	0.136364	0.0181818	0.0363636
																				0.17908	0.179742	0.124131	0.0890434	0.178418		0.0113511	0.0274086	0.0562016	0.0639535	0.0512182		0.281818	0.254545	0.260606	0.248485	0.233333
																				0.173784	0.158557	0.128765	0.210857	0.576299		0.0805648	0.0589701	0.00221484	0.156977	0.333887		0.0212121	0.0272727	0.0575758	0.187879	0.0636364
																				0.105594	0.0261503	0.0473353	0.00165508	0.293611		0.126246	0.0650609	0.00581395	0.00276855	0.00387597		0.424242	0.484848	0.339394	0.275758	0.215152
																				0.157895	0.0738166	0.0870573	0.0632241	0.0731546		0.0708749	0.0390365	0.00110742	0.00470653	0.163898		0.0393939	0.0333333	0.0212121	0.0969697	0.0333333
																				0.127441	0.108904	0.0340947	0.22145	0.241973		0.0595238	0.0999446	0.0681063	0.0456811	0.0359911		0.336364	0.287879	0.215152	0.0969697	0.0515152
																				0.130089	0.0718305	0.14333	0.0453492	0.497517		0.0199336	0.0437431	0.0586932	0.0149502	0.125138		0.030303	0.0727273	0.209091	0.184848	0.206061
																				0.0632241	0.0380669	0.0393909	0.103608	0.277723		0.0498339	0.111573	0.149779	0.15753	0.133444		0.0818182	0.10303	0.0545455	0.0727273	0.106061
																				0.0744786	0.0360808	0.0129096	0.0559417	0.0950017		0.0130122	0.0899779	0.165836	0.0138427	0.24474		0.30303	0.418182	0.466667	0.515152	0.439394
																				0.161205	0.147302	0.208871	0.346574	0.521351		0.0227021	0.00941307	0.139812	0.166667	0.194629		0.136364	0.1	0.0424242	0.0181818	0.0666667
																				0.0625621	0.0235022	0.0738166	0.0711685	0.191658		0.0830565	0.0215947	0.0481728	0.218715	0.451274		0.0151515	0.0787879	0.175758	0.181818	0.00909091
																				0.0486594	0.000331016	0.212181	0.337306	0.0248262		0.0899779	0.12237	0.13732	0.0157807	0.248339		0.109091	0.181818	0.154545	0.106061	0.106061
																				0.215492	0.19232	0.196955	0.279709	0.633234		0.190476	0.16639	0.151163	0.0202104	0.152824		0.00606061	0.0787879	0.172727	0.206061	0.0757576
																				0.0506455	0.0248262	0.0188679	0.158557	0.0552797		0.0310078	0.00415282	0.0166113	0.00470653	0.0614618		0.187879	0.209091	0.30303	0.0909091	0.0363636
																				0.29957	0.256538	0.209533	0.364449	0.39755		0.038206	0.0578627	0.119324	0.0819491	0.0254707		0.069697	0.0545455	0.109091	0.490909	0.681818
																				0.171797	0.0354187	0.0579278	0.0950017	0.106256		0.0603544	0.127907	0.0830565	0.0490033	0.242525		0.0575758	0.0969697	0.0242424	0.0545455	0.0424242
																				0.202251	0.244621	0.137372	0.183052	0.430652		0.117386	0.138704	0.0465116	0.000830565	0.177741		0.0030303	0	0.133333	0.0272727	0.0454545
																				0.0301225	0.0619	0.134724	0.263158	0.438596		0.118217	0.241417	0.257198	0.180233	0.192968		0.0121212	0.030303	0.115152	0.245455	0.0909091
																				0.157233	0.156571	0.196955	0.124131	0.105594		0.0459579	0.0526024	0.265781	0.218715	0.0800111		0.184848	0.227273	0.227273	0.172727	0.0484848
																				0.326051	0.250579	0.168487	0.304866	0.582258		0.187708	0.139535	0.112403	0.16639	0.208749		0.163636	0.151515	0.20303	0.242424	0.0818182
																				0.128765	0.0830851	0.0784508	0.0619	0.0102615		0.087763	0.132614	0.107143	0.00166113	0.0733666		0.145455	0.151515	0.242424	0.187879	0.0151515
																				0.135386	0.112877	0.164515	0.334657	0.46243		0.113787	0.164175	0.278793	0.292913	0.102713		0.218182	0.133333	0.218182	0.218182	0.227273
																				0.0638861	0.020192	0.0539556	0.0532936	0.212181		0.00110742	0.0182724	0.00249169	0.0224252	0.0614618		0.0424242	0.0333333	0.121212	0.154545	0.0363636
																				0.0956637	0.0374048	0.0619	0.0830851	0.0340947		0.132337	0.106866	0.0921927	0.0805648	0.0910853		0.278788	0.175758	0.442424	0.415152	0.178788
																				0.132075	0.060576	0.14995	0.315458	0.364449		0.072536	0.100498	0.142027	0.178848	0.197674		0.230303	0.160606	0.0818182	0.154545	0.0181818
																				0.114201	0.10427	0.0235022	0.506786	0.655743		0.0681063	0.0107973	0.085825	0.188815	0.221484		0.287879	0.318182	0.412121	0.336364	0.115152
																				0.149288	0.0685204	0.01953	0.194969	0.432638		0.148948	0.109635	0.0204873	0.0966224	0.194629		0.0757576	0.175758	0.160606	0.0242424	0.0606061
																				0.060907	0.00794439	0.137703	0.0132406	0.267792		0.144795	0.116556	0.230066	0.111019	0.150609		0.181818	0.0787879	0.0909091	0.1	0.166667
																				0.00959947	0.0724926	0.131413	0.134724	0.307514		0.0130122	0.0232558	0.0409745	0.0564784	0.103544		0.0606061	0.124242	0.160606	0.142424	0.154545
																				0.100629	0.144654	0.228732	0.0115856	0.00893744		0.147564	0.164452	0.215947	0.285714	0.169435		0.248485	0.424242	0.257576	0.233333	0.181818
																				0.0738166	0.14664	0.1953	0.0767958	0.0122476		0.0102436	0.0329457	0.0526024	0.0404208	0.0415282		0.106061	0.0363636	0.0757576	0.169697	0.069697
																				0.177094	0.170473	0.0387289	0.13671	0.121152		0.0711517	0.0800111	0.143411	0.13206	0.12763		0.10303	0.212121	0.245455	0.030303	0.0242424
																				0.0863952	0.0777888	0.130089	0.175108	0.124462		0.247785	0.241971	0.260244	0.25	0.255814		0.206061	0.421212	0.336364	0.069697	0.00909091
																				0.0304535	0.0377358	0.0251572	0.0714995	0.0900364		0.132337	0.116002	0.0888704	0.104651	0.231451		0.0212121	0.0727273	0.0151515	0.136364	0.121212
																				0.1334	0.108904	0.122145	0.0625621	0.286329		0.145903	0.0968992	0.0503876	0.1866	0.224806		0.3	0.251515	0.0212121	0.333333	0.236364
																				0.177756	0.0430321	0.123138	0.040715	0.212843		0.0614618	0.0517719	0.111849	0.0581395	0.1268		0.0575758	0.148485	0.0272727	0.0939394	0.0636364
																				0.0479974	0.0956637	0.17908	0.185038	0.168818		0.032392	0.0415282	0.0805648	0.104928	0.165282		0.0333333	0.118182	0.248485	0.381818	0.139394
																				0.0631746	0.051746	0.0504762	0.0742857	0.0428571		0.178018	0.252769	0.506368	0.648948	0.73062		0.0727273	0.0545455	0.142424	0.0454545	0.181818
																				0.0901587	0.052381	0.0295238	0.214286	0.435873		0.0404208	0.0478959	0.0182724	0.0791805	0.297342		0.0545455	0.00909091	0.112121	0.133333	0.0242424
																				0.212698	0.240952	0.131111	0.0663492	0.478095		0.158361	0.206534	0.303433	0.147287	0.110742		0.0393939	0.115152	0.269697	0.518182	0.436364
																				0.178095	0.170794	0.0165079	0.0307937	0.024127		0.0215947	0.0683832	0.427741	0.177187	0.15227		0.215152	0.0878788	0.0363636	0.121212	0.190909
																				0.0853968	0.21873	0.226667	0.0977778	0.179206		0.0789037	0.0800111	0.049557	0.093577	0.194075		0.124242	0.260606	0.339394	0.427273	0.393939
																				0.0263492	0.0301587	0.30127	0.311429	0.333016		0.0708749	0.0451274	0.0157807	0.0157807	0.124862		0.030303	0.0969697	0.1	0.157576	0.239394
																				0.131429	0.175556	0.229206	0.265714	0.064127		0.164452	0.180233	0.213732	0.228405	0.184109		0.0787879	0.154545	0.0484848	0.0424242	0.215152
																				0.0142857	0.0242857	0.0366667	0.0204762	0.119841		0.233389	0.216224	0.26938	0.27021	0.29485		0.0393939	0.0272727	0.233333	0.127273	0.330303
																				0.153175	0.180635	0.14	0.131746	0.533016		0.0606312	0.0451274	0.0246401	0.0456811	0.0811185		0.00909091	0.163636	0.324242	0.139394	0.157576
																				0.0577778	0.0650794	0.00730159	0.0273016	0.0219048		0.115449	0.189369	0.334441	0.468162	0.369324		0.109091	0.287879	0.227273	0.0424242	0.181818
																				0.146349	0.119683	0.213968	0.187937	0.444444		0.130399	0.104097	0.0650609	0.353544	0.405592		0.0787879	0.181818	0.433333	0.312121	0.0121212
																				0.224444	0.149206	0.185079	0.16381	0.0263492		0.0141196	0.047619	0.120155	0.422481	0.685216		0.108696	0.113272	0.0572082	0.208238	0.243707
																				0.075873	0.113016	0.103175	0.0431746	0.174286		0.0669989	0.0116279	0.0639535	0.0102436	0.0982835		0.0915332	0.203661	0.203661	0.102975	0.475973
																				0.278095	0.253968	0.24	0.260635	0.161905		0.021041	0.0351606	0.0938538	0.143134	0.145903		0.01373	0.10984	0.186499	0.19222	0.135011
																				0.174603	0.199048	0.265714	0.267302	0.28254		0.0498339	0.0894241	0.0711517	0.331672	0.246955		0.139588	0.149886	0.110984	0.00114416	0.0755149
																				0.290159	0.190159	0.235873	0.147619	0.255238		0.0213178	0.0213178	0.165836	0.057309	0.324197		0.162471	0.129291	0.270023	0.442792	0.02746
																				0.174286	0.159683	0.137778	0.0780952	0.108571		0.10825	0.0265781	0.0827796	0.038206	0.17691		0.0995423	0.0263158	0.0217391	0.172769	0.191076
																				0.0606349	0.0380952	0.0530159	0.130476	0.031746		0.0030454	0.06866	0.155592	0.0952381	0.139535		0.0583524	0.0663616	0.01373	0.120137	0.157895
																				0.0311111	0.149524	0.173016	0.192698	0.440317		0.00221484	0.0240864	0.261074	0.163068	0.142027		0.0606407	0.0881007	0.100686	0.124714	0.162471
																				0.0288889	0.0244444	0.0711111	0.0790476	0.669524		0.060679	0.0767175	0.099706	0.0614809	0.176156		0.0537757	0.181922	0.138444	0.0148741	0.163616
																				0.19873	0.180317	0.16254	0.140952	0.289524		0.0342155	0.0248597	0.032077	0.141139	0.0628174		0.120137	0.12357	0.0114416	0.0514874	0.153318
																				0.0920635	0.0844444	0.108254	0.111429	0.0930159		0.113873	0.117883	0.142475	0.143812	0.20957		0.132723	0.125858	0.159039	0.0720824	0.0389016
																				0.0047619	0.0365079	0.0707937	0.157778	0.21873		0.0350174	0.0288693	0.0189789	0.168404	0.0732424		0.118993	0.0320366	0.172769	0.154462	0.02746
																				0.0307937	0.0647619	0.0495238	0.0939683	0.303492		0.0686982	0.141941	0.0366212	0.15691	0.269179		0.0961098	0.122426	0.186499	0.130435	0.0869565
																				0.12	0.114286	0.110476	0.0215873	0.78		0.179096	0.183373	0.154504	0.0366212	0.0638867		0.0732265	0.0789474	0.0560641	0.0331808	0.0217391
																				0.00761905	0.0546032	0.00031746	0.0209524	0.0650794		0.0203154	0.0473136	0.0935579	0.0253943	0.0654905		0.177346	0.179634	0.197941	0.24714	0.218535
																				0.0266667	0.0615873	0.0260317	0.0298413	0.112381		0.132852	0.133654	0.185779	0.307137	0.0264635		0.0457666	0.00800915	0.0800915	0.201373	0.213959
																				0.0615873	0.0374603	0.0992063	0.0709524	0.39619		0.120823	0.162523	0.156375	0.0457097	0.27212		0.0286041	0.0732265	0.171625	0.148741	0.319222
																				0.0895238	0.0425397	0.0901587	0.148254	0.0980952		0.141139	0.137396	0.130981	0.025127	0.124298		0.132723	0.0732265	0.0251716	0.00686499	0.168192
																				0.0650794	0.0196825	0.028254	0.00190476	0.24		0.102914	0.00454424	0.199679	0.282812	0.279604		0.153318	0.0812357	0.076659	0.0343249	0.204805
																				0.118413	0.0580952	0.0377778	0.0425397	0.257143		0.113071	0.159048	0.279872	0.184175	0.127506		0.0697941	0.0572082	0.110984	0.169336	0.120137
																				0.145079	0.143175	0.0568254	0.00380952	0.708889		0.0566693	0.024325	0.0769848	0.0981021	0.0184443		0.167048	0.236842	0.270023	0.305492	0.152174
																				0.0469841	0.125079	0.179048	0.151111	0.0888889		0.00213847	0.0812617	0.294841	0.428762	0.388132		0.113272	0.162471	0.117849	0.124714	0.121281
																				0.122857	0.161587	0.0326984	0.172698	0.632063		0.081529	0.0098904	0.0457097	0.153702	0.251002		0.0640732	0.0400458	0.0263158	0.0480549	0.00228833
																				0.0638095	0.0653968	0.372698	0.544127	0.645079		0.0558674	0.0451751	0.00481155	0.15397	0.354183		0.106407	0.00686499	0.130435	0.0858124	0.144165
																				0.0193651	0.0311111	0.0911111	0.114921	0.00603175		0.0617482	0.0400962	0.0371558	0.0152366	0.309008		0.0755149	0.0652174	0.113272	0.0915332	0.12357
																				0.185079	0.191111	0.0628571	0.0568254	0.190476		0.0882117	0.0930233	0.122694	0.0342155	0.0155039		0.122426	0.26659	0.217391	0.0297483	0.00457666
																				0.124444	0.0209524	0.165079	0.195873	0.546984		0.00187116	0.0344828	0.0569366	0.0743117	0.0876771		0.116705	0.241419	0.292906	0.292906	0.0503432
																				0.104127	0.0047619	0.158413	0.115238	0.526667		0.071104	0.0649559	0.0825982	0.107993	0.152633		0.0251716	0.0160183	0.108696	0.00228833	0.138444
																				0.0114286	0.0142857	0.199365	0.027619	0.252698		0.100508	0.127239	0.0956963	0.109596	0.0331462		0.256293	0.20595	0.0171625	0.0949657	0.0926773
																				0.0787302	0.120317	0.00793651	0.0688889	0.442857		0.109596	0.11521	0.215718	0.219727	0.301256		0.148741	0.168192	0.0778032	0.124714	0.107551
																				0.164762	0.206349	0.254603	0.233333	0.480317		0.00133654	0.1112	0.140871	0.121625	0.000801925		0.113272	0.113272	0.0297483	0.00686499	0.0354691
																				0.00793651	0.00380952	0.274286	0.480635	0.853333		0.0334135	0.0398289	0.0189789	0.00775194	0.113339		0.0915332	0.0423341	0.0526316	0.0411899	0.0251716
																				0.10381	0.0171429	0.0669841	0.0161905	0.153333		0.0245924	0.0312751	0.0395616	0.103448	0.233895		0.108696	0.153318	0.147597	0.090389	0.187643
																				0.0742857	0.0866667	0.0590476	0.0961905	0.123492		0.00534616	0.0336808	0.0467789	0.0291366	0.0692328		0.175057	0.167048	0.2254	0.334096	0.311213
																				0.0206349	0.0263492	0.0711111	0.167937	0.399048		0.145683	0.11521	0.157712	0.269981	0.335204		0.244851	0.296339	0.3627	0.115561	0.0400458
																				0.0587302	0.0403175	0.14254	0.032381	0.982857		0.0801925	0.0446405	0.200748	0.518845	0.406576		0.112128	0.10984	0.120137	0.0366133	0.0526316
																				0.0342857	0.146984	0.0768254	0.0485714	0.526032		0.0195135	0.0064154	0.032077	0.0601443	0.163058		0.149886	0.120137	0.090389	0.00114416	0.114416
																				0.115556	0.138413	0.192698	0.0990476	0.583175		0.109329	0.109864	0.0772521	0.0593424	0.0582732		0.0411899	0.0526316	0.02746	0.0949657	0.110984
																				0.0688889	0.168254	0.147302	0.144762	0.300635		0.0585405	0.057204	0.021652	0.0895482	0.190323		0.110984	0.0480549	0.0400458	0.0938215	0.0366133
																				0.0549206	0.247619	0.190476	0.0650794	0.755238		0.0299385	0.171612	0.227212	0.0531943	0.231756		0.114416	0.17849	0.185355	0.135011	0.118993
																				0.0526984	0.143651	0.156349	0.183333	0.322381		0.00187116	0.0112269	0.142208	0.155306	0.333868		0.148741	0.0743707	0.106407	0.0331808	0.208238
																				0.0749206	0.0793651	0.23746	0.281587	0.476825		0.128843	0.109062	0.078054	0.0296712	0.175354		0.132723	0.117849	0.0743707	0.0297483	0.199085
																				0.032381	0.0806349	0.0847619	0.0250794	0.184603		0.138733	0.647955	0.942261	0.949211	0.758888		0.122426	0.0686499	0.112128	0.122426	0.161327
																				0.0238095	0.0726984	0.0634921	0.072381	0.38		0.049452	0.0748463	0.0125635	0.130179	0.148089		0.215103	0.251716	0.28032	0.170481	0.102975
																				0.136349	0.0109524	0.0192063	0.111429	0.110476		0.0269981	0.0382251	0.00855386	0.0457097	0.056402		0.0411899	0.0320366	0.107551	0.0778032	0.0732265
																				0.190476	0.152698	0.151429	0.206825	0.0152381		0.063352	0.0264635	0.0475809	0.0510559	0.557872		0.0194508	0.02746	0.0469108	0.0652174	0.0858124
																				0.0806349	0.0649206	0.262063	0.226984	0.191746		0.0098904	0.000267308	0.00775194	0.0323443	0.106389		0.00343249	0.0915332	0.0812357	0.0652174	0.120137
																				0.105079	0.125714	0.192857	0.159524	0.233492		0.0636194	0.128041	0.00374231	0.107993	0.00213847		0.336384	0.331808	0.167048	0.0572082	0.100686
																				0.110476	0.0485714	0.0596825	0.144762	0.0698413		0.0438385	0.200481	0.278001	0.0981021	0.0614809		0.0537757	0.0675057	0.148741	0.143021	0.0812357
																				0.134921	0.0666667	0.2	0.0330159	0.207619		0.028602	0.0382251	0.428762	0.691259	0.404437		0.144165	0.0251716	0.0434783	0.0617849	0.00343249
																				0.0111111	0.0830159	0.0274603	0.0768254	0.311587		0.0526597	0.0171077	0.0662924	0.00454424	0.0205827		0.0526316	0.106407	0.00343249	0.0102975	0.147597
																				0.180952	0.172063	0.153016	0.0609524	0.489524		0.0307404	0.0553328	0.120289	0.110933	0.136594		0.0389016	0.0400458	0.0171625	0.0720824	0.00572082
																				0.0695238	0.0222222	0.0898413	0.0288889	0.257778		0.0430366	0.0692328	0.109864	0.12216	0.193798		0.112128	0.10984	0.175057	0.3627	0.51373
																				0.08	0.0946032	0.0984127	0.0873016	0.659365		0.102379	0.0163058	0.0930233	0.0927559	0.105854		0.0503432	0.136156	0.148741	0.0789474	0.296339
																				0.0647619	0.318413	0.496825	0.561587	0.0765079		0.095429	0.0705694	0.0531943	0.0326116	0.205293		0.132723	0.220824	0.273455	0.242563	0.234554
																				0.0230159	0.0357143	0.0461905	0.0496825	0.182857		0.144346	0.175889	0.179898	0.10425	0.0523924		0.0995423	0.0778032	0.100686	0.0469108	0.0434783
																				0.0239683	0.0211111	0.00777778	0.00444444	0.199365		0.0732424	0.0547982	0.0566693	0.0438385	0.00695001		0.161327	0.175057	0.110984	0.180778	0.393593
																				0.0386558	0.0165113	0.0670163	0.379759	0.1723		0.195937	0.160118	0.0654905	0.165464	0.509757		0.175057	0.132723	0.296339	0.374142	0.366133
																				0.219114	0.17871	0.177739	0.233683	0.0736208		0.180166	0.141941	0.171612	0.558407	0.865544		0.305492	0.251716	0.490847	0.374142	0.0160183
																				0.0126263	0.0104895	0.191919	0.267871	0.142385		0.00294039	0.110131	0.0513232	0.11521	0.398824		0.124714	0.0572082	0.45881	0.510297	0.395881
																				0.0525447	0.090035	0.0865385	0.0875097	0.0137918		0.0654905	0.010425	0.018177	0.0844694	0.088479		0.0217391	0.0629291	0.194508	0.148741	0.0148741
																				0.0538073	0.113636	0.0738151	0.0942113	0.351787		0.0582732	0.045977	0.063352	0.071104	0.202085		0.0251716	0.0652174	0.132723	0.245995	0.284897
																				0.0540016	0.0850816	0.244561	0.238733	0.00563326		0.0275327	0.017375	0.00160385	0.0344828	0.215718		0.083524	0.104119	0.124714	0.133867	0.076659
																				0.0945998	0.0821678	0.559829	0.765929	0.244172		0.0531943	0.0342155	0.0507886	0.0662924	0.256349		0.209382	0.160183	0.0915332	0.0549199	0.01373
																				0.0963481	0.12568	0.0428322	0.00213675	0.159091		0.0318097	0.0539963	0.0523924	0.0622828	0.469393		0.0228833	0.0572082	0.097254	0.212815	0.0423341
																				0.0702214	0.143454	0.0118493	0.0945998	0.0151515		0.00374231	0.0171077	0.0064154	0.0296712	0.206897		0.157895	0.213959	0.250572	0.165904	0.0469108
																				0.107615	0.470668	0.912782	0.937451	0.796232		0.0534616	0.0499866	0.0379578	0.0368885	0.0483828		0.204805	0.113272	0.0675057	0.140732	0.632723
																				0.0137918	0.0277778	0.0777001	0.0914918	0.201632		0.0336808	0.024325	0.0769848	0.0831329	0.305801		0.00686499	0.0102975	0.0560641	0.136156	0.110984
																				0.0343823	0.0528361	0.017871	0.0413753	0.0407925		0.0630847	0.102112	0.177493	0.00400962	0.175087		0.108696	0.0491991	0.0263158	0.0537757	0.0160183
																				0.115579	0.134227	0.0336053	0.207459	0.416667		0.0660251	0.0994387	0.0898156	0.0898156	0.25127		0.223112	0.16476	0.188787	0.20595	0.124714
																				0.0371018	0.0660451	0.0975136	0.398407	0.31352		0.064154	0.0735098	0.137931	0.304999	0.378776		0.0652174	0.161327	0.315789	0.146453	0.201373
																				0.0909091	0.139666	0.251943	0.22533	0.341103		0.205025	0.176423	0.00801925	0.243518	0.305266		0.0537757	0.0823799	0.159039	0.220824	0.276888
																				0.0343823	0.0316628	0.478244	0.603341	0.338384		0.025127	0.052927	0.0344828	0.140604	0.000534616		0.124714	0.0812357	0.172769	0.15103	0.207094
																				0.0594406	0.0701243	0.0223388	0.175796	0.165113		0.0486501	0.0628174	0.192997	0.348035	0.239775		0.1373	0.0606407	0.0114416	0.0606407	0.0160183
																				0.0615773	0.0499223	0.233877	0.138306	0.0930458		0.0834002	0.132852	0.264635	0.0943598	0.282277		0.0240275	0.0549199	0.076659	0.00228833	0.00686499
																				0.0565268	0.0854701	0.021756	0.135004	0.318182		0.00160385	0.0283347	0.113339	0.00347501	0.207698		0.160183	0.100686	0.0251716	0.146453	0.00572082
																				0.0872183	0.0444833	0.0891608	0.152292	0.178904		0.0716386	0.0785886	0.259022	0.310078	0.0256616		0.0743707	0.100686	0.172769	0.221968	0.19222
																				0.153652	0.140054	0.287685	0.274087	0.427933		0.0339481	0.042502	0.163593	0.172681	0.258487		0.226545	0.345538	0.401602	0.185355	0.0263158
																				0.0289433	0.0823621	0.0710956	0.221251	0.371601		0.107993	0.0617482	0.291099	0.00695001	0.428762		0.194508	0.0800915	0.10984	0.162471	0.114416
																				0.038073	0.0431235	0.0557498	0.225913	0.131702		0.0978348	0.059877	0.159048	0.30687	0.139535		0.129291	0.0594966	0.0469108	0.0297483	0.306636
																				0.0677933	0.0677933	0.0423465	0.155012	0.122378		0.163293	0.17274	0.0755735	0.0472335	0.219973		0.257437	0.181922	0.112128	0.110984	0.161327
																				0.0611888	0.003885	0.0765346	0.0639083	0.0681818		0.0539811	0.14305	0.183536	0.160594	0.192982		0.0217391	0.0915332	0.170481	0.138444	0.207094
																				0.0621601	0.0644911	0.0652681	0.0339938	0.0149573		0.164642	0.251012	0.0985155	0.0202429	0.337382		0.116705	0.0457666	0.0652174	0.0594966	0.122426
																				0.0922688	0.0650738	0.110917	0.00699301	0.219697		0.0553306	0.0202429	0.0188934	0.219973	0.584345		0.154462	0.0983982	0.407323	0.480549	0.379863
																				0.0901321	0.166472	0.579254	0.816045	0.760878		0.0634278	0.0337382	0.0445344	0.11336	0.0701754		0.0743707	0.110984	0.257437	0.248284	0.147597
																				0.118687	0.0633256	0.285159	0.254468	0.0275835		0.0580297	0.0404858	0.00404858	0.097166	0.025641		0.100686	0.145309	0.212815	0.248284	0.215103
																				0.100816	0.210567	0.398601	0.750389	0.669386		0.0634278	0.0391363	0.048583	0.00404858	0.0593792		0.120137	0.0400458	0.0789474	0.340961	0.385584
																				0.0911033	0.0487568	0.049728	0.144911	0.100233		0.0647773	0.00269906	0.0904184	0.0728745	0.103914		0.163616	0.169336	0.152174	0.271167	0.374142
																				0.135198	0.0246698	0.283217	0.111305	0.253108		0.109312	0.214575	0.269906	0.0782726	0.304993		0.213959	0.0789474	0.0652174	0.0995423	0.235698
																				0.177156	0.175991	0.0652681	0.0312743	0.323038		0.00944669	0.0728745	0.116059	0.00674764	0.0526316		0.203661	0.231121	0.194508	0.201373	0.0938215
																				0.0825563	0.11655	0.401904	0.444833	0.212898		0.122807	0.159244	0.125506	0.219973	0.367072		0.147597	0.0503432	0.0446224	0.32151	0.413043
																				0.0431235	0.014763	0.0235043	0.109946	0.168609		0.0242915	0.0418354	0.0728745	0.103914	0.364372		0.116705	0.124714	0.170481	0.392449	0.359268
																				0.174534	0.0599262	0.0309829	0.242327	0.0984848		0.175439	0.074224	0.0296896	0.147099	0.209177		0.237986	0.203661	0.143021	0.2254	0.168192
																				0.100913	0.0373932	0.184829	0.0109751	0.0670163		0.116059	0.109312	0.0458839	0.195682	0.11471		0.213959	0.275744	0.21968	0.167048	0.102975
																				0.00777001	0.00660451	0.17735	0.256216	0.114608		0.133603	0.0728745	0.0958165	0.34413	0.31444		0.0594966	0.163616	0.183066	0.0148741	0.0617849
																				0.118881	0.209984	0.16181	0.103147	0.00660451		0.0647773	0.0796221	0.137652	0.0526316	0.153846		0.0560641	0.0423341	0.118993	0.163616	0.0526316
																				0.0320513	0.0172883	0.121601	0.334499	0.397436		0.1417	0.11336	0.121457	0.238866	0.112011		0.0789474	0.221968	0.17849	0.00457666	0.204805
																				0.169386	0.188811	0.394522	0.51418	0.401515		0.0296896	0.0431849	0.0688259	0.0782726	0.161943		0.014541	0.0731491	0.229437	0.50716	0.342435
																				0.0384615	0.00213675	0.0982906	0.312354	0.00893551		0.025641	0.0445344	0.0809717	0.176788	0.264507		0.030303	0.004995	0.003219	0.047841	0.0793651
																				0.0367133	0.0405983	0.0574981	0.191725	0.188423		0.0512821	0.00674764	0.0944669	0.238866	0.242915		0.039183	0.026085	0.011655	0.117549	0.158619
																				0.0479798	0.1115	0.247669	0.352564	0.374126		0.137652	0.0107962	0.110661	0.283401	0.349528		0.012765	0.013653	0.028749	0.014319	0.0638251
																				0.0182595	0.0337995	0.151904	0.274476	0.310412		0.0350877	0.130904	0.0634278	0.0782726	0.0134953		0.019425	0.034743	0.110223	0.195693	0.296481
																				0.000777001	0.107809	0.029526	0.0953768	0.289044		0.0809717	0.147099	0.155196	0.124157	0.0566802		0.0755911	0.0609391	0.030525	0.368853	0.237873
																				0.0386558	0.0493395	0.264569	0.316628	0.10373		0.00404858	0.00674764	0.210526	0.0931174	0.0215924		0.0824731	0.102231	0.129759	0.017649	0.021201
																				0.0470085	0.0254468	0.0982906	0.173271	0.161228		0.0863698	0.0593792	0.0796221	0.0161943	0.14305		0.134643	0.122877	0.139749	0.242091	0.107115
																				0.144431	0.0428035	0.255569	0.731414	0.649562		0.144399	0.176788	0.0431849	0.175439	0.0134953		0.156399	0.123321	0.120879	0.157731	0.124875
																				0.0933667	0.100125	0.159199	0.101877	0.229787		0.116059	0.0553306	0.265857	0.37247	0.421053		0.143745	0.147519	0.0587191	0.401931	0.316683
																				0.103129	0.0212766	0.0172716	0.020025	0.012766		0.155196	0.22942	0.264507	0.25641	0.291498		0.0891331	0.0804751	0.0977911	0.219891	0.261405
																				0.0260325	0.0740926	0.0292866	0.0135169	0.0397997		0.0634278	0.129555	0.197031	0.0215924	0.071525		0.0664891	0.104451	0.030969	0.0609391	0.194139
																				0.0665832	0.0645807	0.0227785	0.107134	0.0285357		0.0404858	0.0431849	0.140351	0.164642	0.129555		0.0733711	0.105339	0.154623	0.157065	0.0742591
																				0.269837	0.659825	0.631289	0.715895	0.465332		0.0877193	0.0445344	0.0904184	0.0215924	0.180837		0.0742591	0.0924631	0.167277	0.116661	0.001665
																				0.00525657	0.0102628	0.0555695	0.0770964	0.45607		0.0445344	0.283401	0.188934	0.130904	0.506073		0.020313	0.0980131	0.106671	0.0849151	0.046953
																				0.139174	0.0585732	0.11239	0.24005	0.430538		0.0242915	0.0134953	0.0472335	0.479082	0.240216		0.011655	0.011211	0.0533911	0.137085	0.100899
																				0.0968711	0.0898623	0.294618	0.284606	0.0908636		0.0215924	0.0283401	0.0337382	0.0553306	0.110661		0.0875791	0.108669	0.244089	0.381729	0.209901
																				0.229537	0.231539	0.339174	0.516896	0.448561		0.0580297	0.0161943	0.0350877	0.175439	0.234818		0.031857	0.002775	0.028971	0.140193	0.126651
																				0.116145	0.0565707	0.00550688	0.0222778	0.362203		0.0418354	0.0580297	0.103914	0.112011	0.048583		0.144189	0.0984571	0.015207	0.113109	0.0609391
																				0.0385482	0.00650814	0.0385482	0.0558198	0.0292866		0.180837	0.0931174	0.109312	0.0958165	0.0877193		0.0531691	0.108225	0.041847	0.0909091	0.024753
																				0.238798	0.947935	0.951189	0.970713	0.867334		0.0499325	0.0958165	0.00404858	0.0904184	0.160594		0.0791431	0.0913531	0.0647131	0.183261	0.194361
																				0.121402	0.176721	0.492115	0.642553	0.397497		0.0863698	0.00809717	0.0580297	0.160594	0.105263		0.0587191	0.119325	0.047397	0.019425	0.143301
																				0.167209	0.206258	0.231039	0.455319	0.646058		0.0863698	0.0418354	0.0296896	0.0391363	0.1417		0.030747	0.016983	0.002553	0.0784771	0.0929071
																				0.279099	0.224531	0.250063	0.450063	0.382979		0.0350877	0.0985155	0.160594	0.0944669	0.357625		0.00854701	0.039405	0.0751471	0.238761	0.231435
																				0.162703	0.0340426	0.0793492	0.29562	0.392741		0.0566802	0.0391363	0.103914	0.099865	0.128205		0.004995	0.0724831	0.0897991	0.0669331	0.103119
																				0.0365457	0.292866	0.6398	0.813016	0.720901		0.025641	0.0526316	0.192982	0.272605	0.34413		0.019203	0.148629	0.213453	0.449661	0.428571
																				0.060826	0.131665	0.0740926	0.0998748	0.185482		0.110661	0.144399	0.0553306	0.00674764	0.176788		0.038073	0.039849	0.012765	0.048729	0.0822511
																				0.236045	0.325657	0.576471	0.897622	0.798748		0.130904	0.118758	0.211876	0.221323	0.414305		0.0798091	0.0662671	0.040293	0.0804751	0.113553
																				0.181227	0.135419	0.356195	0.645807	0.198248		0.0499325	0.0796221	0.0850202	0.00269906	0.31309		0.0744811	0.114663	0.165279	0.148851	0.0791431
																				0.0963705	0.044806	0.036796	0.0458073	0.50413		0.0580297	0.132254	0.0917679	0.00944669	0.136302		0.00610501	0.011433	0.000333	0.211899	0.191031
																				0.2	0.0806008	0.064831	0.172466	0.111389		0.0566802	0.0337382	0.0580297	0.102564	0.00809717		0.00521701	0.013875	0.146409	0.382617	0.366411
																				0.094368	0.068836	0.136921	0.0418023	0.102378		0.121457	0.124157	0.145749	0.099865	0.116059		0.011877	0.001887	0.124209	0.217227	0.191253
																				0.131915	0.778723	0.861827	0.924656	0.834043		0.025641	0.0202429	0.097166	0.218623	0.202429		0.003663	0.003885	0.0536131	0.442779	0.316017
																				0.0600751	0.0170213	0.049562	0.0668335	0.165957		0.215924	0.233468	0.19973	0.255061	0.748988		0.029859	0.159063	0.0991231	0.0651571	0.0738151
																				0.193992	0.26383	0.463079	0.511389	0.618273		0.128205	0.0674764	0.0566802	0.233468	0.203779		0.0713731	0.043179	0.040071	0.020979	0.002553
																				0.242804	0.291114	0.370213	0.534168	0.603504		0.0188934	0.0337382	0.0890688	0.0134953	0.294197		0.012099	0.0977911	0.122877	0.437007	0.51493
																				0.176721	0.259324	0.245056	0.377222	0.301877		0.048583	0.0121457	0.414305	0.591093	0.441296		0.016983	0.019869	0.00810301	0.170607	0.133089
																				0.0375469	0.278348	0.360951	0.0445557	0.114643		0.048583	0.0107962	0.0904184	0.167341	0.182186		0.0789211	0.0933511	0.123987	0.150849	0.119991
																				0.0978723	0.33592	0.54393	0.376471	0.207259		0.136302	0.160594	0.167341	0.151147	0.0539811		0.025419	0.0589411	0.027195	0.311799	0.030969
																				0.0372966	0.0618273	0.0102628	0.124406	0.00325407		0.00944669	0.0458839	0.0161943	0.31444	0.255061		0.0829171	0.0556111	0.0542791	0.195471	0.231435
																				0.0292866	0.012766	0.0172716	0.0365457	0.0593242		0.157895	0.1417	0.130904	0.255061	0.369771		0.00943501	0.0727051	0.102897	0.674992	0.76468
																				0.301877	0.245807	0.154443	0.01602	0.372466		0.0863698	0.0553306	0.071525	0.147099	0.608637		0.018759	0.0549451	0.0902431	0.122433	0.221223
																				0.140676	0.122653	0.367459	0.542929	0.0785982		0.22807	0.244265	0.22942	0.219973	0.137652		0.0607171	0.043401	0.139305	0.405039	0.233433
																				0.097622	0.150188	0.231039	0.460826	0.52816		0.0782726	0.102564	0.102564	0.130904	0.238866		0.010767	0.024309	0.031635	0.015429	0.221445
																				0.259825	0.41602	0.677597	0.777222	0.509136		0.0620783	0.0566802	0.0431849	0.0917679	0.0661269		0.041625	0.00921301	0.0698191	0.027195	0.00987901
																				0.141427	0.136921	0.0600751	0.260325	0.288861		0.0283401	0.00404858	0.0472335	0.192982	0.376518		0.000999001	0.020757	0.030081	0.017871	0.038961
																				0.193992	0.279599	0.54418	0.537672	0.539049		0.0688259	0.0917679	0.0877193	0.121457	0.0985155		0.0558331	0.110889	0.0587191	0.046953	0.150405
																				0.301126	0.173217	0.275594	0.355695	0.418523		0.102564	0.074224	0.364372	0.323887	0.101215		0.0895771	0.015429	0.103785	0.388833	0.208347
																				0.00350438	0.0342929	0.0590738	0.0981227	0.372716		0.0958165	0.132254	0.302294	0.34143	0.419703		0.010101	0.039405	0.0775891	0.149961	0.160395
																				0.0678348	0.0397997	0.175219	0.028786	0.190238		0.0364372	0.0364372	0.0958165	0.0283401	0.418354		0.004773	0.149517	0.191253	0.257853	0.227217
																				0.0550688	0.0197747	0.246809	0.293867	0.337922		0.101215	0.151147	0.148448	0.11336	0.0809717		0.011211	0.027861	0.036519	0.0875791	0.127539
																				0.156446	0.0423029	0.175219	0.134418	0.165707		0.25641	0.20108	0.25776	0.376518	0.487179		0.012321	0.036297	0.108003	0.206349	0.222777
																				0.0405507	0.0588235	0.176471	0.389237	0.461952		0.122807	0.187584	0.14305	0.195682	0.0823212		0.00810301	0.014763	0.012987	0.020091	0.0547231
																				0.0180225	0.0458073	0.00926158	0.171464	0.634293		0.107962	0.0944669	0.182186	0.566802	0.475034		0.199911	0.214785	0.277167	0.158619	0.036963
																				0.115144	0.131164	0.297872	0.523404	0.470839		0.260459	0.221323	0.106613	0.122807	0.248313		0.031635	0.0849151	0.0720391	0.190143	0.305583
																				0.148936	0.22428	0.48811	0.795745	0.749186		0.097166	0.0958165	0.0985155	0.253711	0.607287		0.0798091	0.0915751	0.253857	0.491619	0.457653
																				0.252315	0.186733	0.516395	0.722653	0.489362		0.0620783	0.0944669	0.00539811	0.0836707	0.349528		0.028305	0.103563	0.174603	0.332223	0.370407
																				0.0380476	0.0410513	0.0330413	0.0493116	0.106383		0.0161943	0.00404858	0.0580297	0.317139	0.279352		0.0731491	0.101121	0.0602731	0.177045	0.256521
																				0.012766	0.0811014	0.181227	0.111389	0.149687		0.122807	0.0755735	0.0620783	0.414305	0.877193		0.0744811	0.0955711	0.030747	0.029193	0.144855
																				0.139174	0.01602	0.107885	0.294869	0.251564		0.00539811	0.194332	0.202429	0.048583	0.110661		0.0804751	0.00632701	0.015651	0.341769	0.156843
																				0.0320401	0.0828536	0.247559	0.499875	0.649312		0.0661269	0.071525	0.0337382	0.252362	0.118758		0.001221	0.046953	0.0971251	0.00521701	0.041403
																				0.157196	0.199499	0.373467	0.661827	0.643054		0.22807	0.245614	0.203779	0.0728745	0.105263		0.040293	0.003663	0.037629	0.201021	0.104007
																				0.0603254	0.164456	0.330163	0.315394	0.0397997		0.120108	0.109312	0.151147	0.287449	0.321188		0.117549	0.0853591	0.012321	0.0951271	0.0966811
																				0.0370634	0.129366	0.169512	0.0934882	0.0490754		0.263158	0.291498	0.203779	0.245614	0.207827		0.00899101	0.120213	0.161061	0.046509	0.0527251
																				0.0911965	0.282598	0.345978	0.181128	0.121226		0.025641	0.0917679	0.0877193	0.101215	0.186235		0.144633	0.139305	0.133977	0.155067	0.157287
																				0.048048	0.0856646	0.00616406	0.0303461	0.214162		0.025641	0.0107962	0.288799	0.221323	0.118758		0.108225	0.149517	0.125985	0.261849	0.194139
																				0.0415679	0.00379327	0.0516833	0.00410937	0.214003		0.097166	0.0566802	0.137652	0.462888	0.790823		0.024309	0.00721501	0.00965701	0.343545	0.570874
																				0.0290817	0.1315	0.163427	0.15584	0.110005		0.0457769	0.0857511	0.13991	0.136041	0.0689877		0.029193	0.164835	0.158175	0.033633	0.047619
																				0.00632211	0.0126442	0.0589537	0.0145409	0.603762		0.0831721	0.0186976	0.0174081	0.00580271	0.03804		0.041625	0.110001	0.103341	0.303807	0.395937
																				0.116011	0.274696	0.187293	0.112534	0.310732		0.1902	0.121857	0.0702772	0.0238556	0.00967118		0.019425	0.0527251	0.130647	0.00854701	0.039405
																				0.0229177	0.143512	0.37822	0.276592	0.123913		0.270148	0.212121	0.583495	0.628627	0.44423		0.102009	0.013875	0.00765901	0.239871	0.0909091
																				0.0519994	0.237711	0.198356	0.165007	0.298878		0.030303	0.151515	0.647969	0.691812	0.489362		0.018093	0.036519	0.176601	0.0733711	0.315573
																				0.121385	0.0693852	0.0384068	0.0785522	0.145725		0.0676983	0.174726	0.226306	0.243069	0.223727		0.118215	0.270285	0.312243	0.0778111	0.288045
																				0.126758	0.20215	0.171329	0.103999	0.560929		0.16441	0.0393295	0.16441	0.0793037	0.245648		0.0942391	0.0695971	0.00899101	0.014541	0.0562771
																				0.0470997	0.00521574	0.00173858	0.0654339	0.292872		0.0264346	0.00451322	0.130883	0.317859	0.24049		0.016983	0.044511	0.039627	0.035409	0.0778111
																				0.0962541	0.121701	0.0826616	0.00806069	0.113324		0.032882	0.11283	0.128304	0.116699	0.197937		0.0707071	0.0720391	0.035853	0.013209	0.0567211
																				0.0251304	0.03003	0.0151731	0.0739687	0.0545282		0.237911	0.411992	0.0754352	0.040619	0.252095		0.011211	0.002109	0.019869	0.171717	0.0573871
																				0.0892998	0.020863	0.0415679	0.0712818	0.129129		0.252095	0.306254	0.41715	0.410703	0.284333		0.030303	0.0767011	0.00965701	0.0842491	0.221889
																				0.0227596	0.637111	0.837522	0.725146	0.251462		0.157963	0.0934881	0.00193424	0.0535139	0.174726		0.143079	0.207903	0.172383	0.003219	0.0917971
																				0.176545	0.201517	0.112692	0.106686	0.396713		0.159252	0.321728	0.606705	0.666022	0.846551		0.003885	0.216783	0.102231	0.205683	0.000333
																				0.04789	0.113798	0.352458	0.262052	0.201833		0.102515	0.1657	0.232753	0.0638298	0.24049		0.0600511	0.010989	0.045621	0.0946831	0.153513
																				0.105895	0.173542	0.056899	0.011854	0.26379		0.241779	0.356544	0.404255	0.125725	0.0818827		0.129981	0.191475	0.237873	0.445443	0.312465
																				0.161056	0.657974	0.87419	0.722617	0.00410937		0.123146	0.326886	0.346228	0.384913	0.499678		0.0720391	0.170607	0.347763	0.609058	0.513598
																				0.0165955	0.147463	0.225541	0.161688	0.188241		0.125725	0.132173	0.130883	0.268859	0.0251451		0.034743	0.190809	0.027861	0.201687	0.017649
																				0.0297139	0.0467836	0.0672515	0.106132	0.0505769		0.0109607	0.218569	0.508704	0.530625	0.539652		0.029637	0.171495	0.0793651	0.604396	0.105339
																				0.116169	0.114746	0.0815552	0.0780781	0.497708		0.281754	0.101225	0.0715667	0.0934881	0.0393295		0.0502831	0.245199	0.280941	0.038961	0.242979
																				0.0107476	0.0316106	0.113956	0.147463	0.324008		0.173321	0.430495	0.428571	0.491422	0.296777		0.041847	0.229881	0.297813	0.118659	0.254967
																				0.11443	0.140667	0.19156	0.059744	0.00189663		0.0870611	0.186468	0.214366	0.307039	0.304473		0.216783	0.424131	0.341769	0.298923	0.426795
																				0.0116959	0.00189663	0.0926189	0.514778	0.769559		0.133237	0.944525	0.953824	0.86532	0.0582011		0.002775	0.004329	0.0771451	0.0789211	0.441669
																				0.0842421	0.0738107	0.0162794	0.131026	0.415995		0.0133077	0.171717	0.450056	0.363155	0.0482604		0.113553	0.296481	0.234321	0.023643	0.217227
																				0.0501027	0.330172	0.173068	0.04789	0.0461514		0.0434504	0.205387	0.214687	0.167869	0.0521084		0.336538	0.233974	0.230769	0.304487	0.36859
																				0.0605342	0.107792	0.415047	0.314051	0.0319267		0.0925124	0.164662	0.471541	0.408369	0.507135		0.189103	0.230769	0.272436	0.147436	0.0416667
																				0.172278	0.200727	0.135293	0.0704915	0.600284		0.129389	0.468334	0.429213	0.260221	0.0290204		0.0737179	0.00641026	0.0384615	0.0608974	0.13141
																				0.15015	0.202466	0.297139	0.144776	0.275012		0.0764791	0.253167	0.318903	0.430175	0.194485		0.179487	0.115385	0.00641026	0.00641026	0.157051
																				0.179548	0.108582	0.0347716	0.036036	0.247511		0.030303	0.0174764	0.030303	0.0816097	0.0412057		0.0480769	0.0480769	0.320513	0.224359	0.0737179
																				0.0326379	0.07792	0.0995733	0.0189663	0.0943575		0.103415	0.306397	0.392657	0.30287	0.11047		0.0416667	0.0737179	0.205128	0.413462	0.179487
																				0.113956	0.0783942	0.0491544	0.0866129	0.176545		0.00849768	0.592112	0.952541	0.891294	0.470579		0.169872	0.342949	0.391026	0.285256	0.272436
																				0.0338233	0.0649597	0.207049	0.327011	0.385017		0.0511464	0.00368767	0.164342	0.402597	0.0594837		0.00320513	0.0384615	0.00961538	0.0641026	0.0224359
																				0.0601391	0.0442548	0.0156472	0.0224435	0.114272		0.195126	0.444925	0.752445	0.808241	0.543691		0.195513	0.179487	0.24359	0.266026	0.105769
																				0.0644855	0.000948317	0.0712818	0.127865	0.126284		0.0687831	0.556518	0.500401	0.444925	0.0652557		0.144231	0.182692	0.0929487	0.00641026	0.137821
																				0.018018	0.201991	0.211633	0.263632	0.361309		0.0328684	0.102132	0.208273	0.162097	0.020683		0.125	0.336538	0.198718	0.0544872	0.548077
																				0.0218113	0.152521	0.277067	0.309942	0.175755		0.018759	0.216611	0.337823	0.0790444	0.185827		0.0705128	0.0416667	0.00320513	0.451923	0.272436
																				0.0739687	0.0818713	0.142564	0.0682788	0.0410937		0.0415264	0.192881	0.448773	0.441398	0.300946		0.0128205	0.0480769	0.0897436	0.298077	0.387821
																				0.0772878	0.232654	0.317686	0.212739	0.122965		0.0700657	0.442039	0.49046	0.463203	0.13003		0.141026	0.108974	0.0416667	0.00961538	0.121795
																				0.0880354	0.0305832	0.018097	0.00355619	0.095859		0.0392817	0.0280584	0.583774	0.764951	0.915665		0.0769231	0.0641026	0.0769231	0.112179	0.205128
																				0.0224435	0.23866	0.304884	0.331279	0.333175		0.118807	0.387847	0.418631	0.481481	0.0521084		0.262821	0.13141	0.0320513	0.00641026	0.496795
																				0.0131184	0.0197566	0.0104315	0.021021	0.221116		0.150874	0.806317	0.749238	0.709476	0.529902		0.333333	0.25	0.153846	0.246795	0.519231
																				0.0877193	0.0813972	0.124071	0.0475739	0.404299		0.0422091	0.164892	0.293491	0.484024	0.686785		0.125	0.0512821	0.00961538	0.00641026	0.278846
																				0.0706496	0.172436	0.219851	0.24593	0.35309		0.0514793	0.0514793	0.0145957	0.0142012	0.0142012		0.0192308	0.0608974	0.0833333	0.108974	0.195513
																				0.0681208	0.018018	0.0684369	0.0287656	0.0668563		0.212229	0.213412	0.19211	0.176726	0.0195266		0.121795	0.179487	0.339744	0.371795	0.221154
																				0.0169116	0.255887	0.475423	0.267583	0.0232338		0.0721893	0.158974	0.15069	0.100986	0.0903353		0.105769	0.144231	0.185897	0.310897	0.400641
																				0.0214952	0.442232	0.382172	0.110005	0.430536		0.00394477	0.0552268	0.294675	0.117949	0.244576		0.099359	0.13141	0.163462	0.179487	0.294872
																				0.0546863	0.0316106	0.092935	0.000632211	0.574364		0.00276134	0.0216963	0.12071	0.159369	0.132939		0.410256	0.358974	0.246795	0.179487	0.147436
																				0.00821875	0.299826	0.44318	0.447764	0.545282		0.0575937	0.329783	0.227613	0.0524655	0.114004		0.00961538	0.00641026	0.0160256	0.137821	0.214744
																				0.00885096	0.121701	0.164217	0.0123281	0.333333		0.0662722	0.0891519	0.200789	0.265878	0.0994083		0.102564	0.201923	0.112179	0.102564	0.288462
																				0.104078	0.157342	0.117354	0.10795	0.492176		0.0398422	0.12071	0.325838	0.200789	0.0662722		0.195513	0.179487	0.144231	0.189103	0.355769
																				0.044808	0.0825826	0.125257	0.0764185	0.218903		0.115976	0.0193294	0.0145957	0.0970414	0.42643		0.115385	0.0961538	0.134615	0.115385	0.240385
																				0.10068	0.00126442	0.0260787	0.00410937	0.253359		0.0130178	0.033925	0.0982249	0.167653	0.178698		0.144231	0.227564	0.224359	0.105769	0.214744
																				0.0766556	0.183657	0.0263948	0.0682788	0.351035		0.152663	0.0946746	0.0153846	0.144773	0.138067		0.0865385	0.102564	0.0897436	0.176282	0.0384615
																				0.0314525	0.0142248	0.112059	0.240872	0.342184		0.134122	0.0848126	0.035503	0.0540434	0.128205		0.0320513	0.0865385	0.0737179	0.125	0.157051
																				0.056741	0.00964122	0.0644855	0.0965703	0.247195		0.217357	0.213807	0.302959	0.372781	0.315582		0.0352564	0.0192308	0.00641026	0	0.0897436
																				0.0233918	0.217481	0.201517	0.216532	0.456298		0.0335306	0.0213018	0.162919	0.0930966	0.272189		0.291667	0.471154	0.378205	0.298077	0.0544872
																				0.0250514	0.0579263	0.0278963	0.00608503	0.180417		0.00315582	0.0773176	0.563708	0.534911	0.502564		0.125	0.0448718	0.0416667	0.128205	0.214744
																				0.0666983	0.0282914	0.189189	0.308045	0.62984		0.262327	0.563708	0.598817	0.35069	0.193688		0.0320513	0.0608974	0.0961538	0.0705128	0.330128
																				0.0932511	0.368105	0.374901	0.0919867	0.252726		0.1357	0.123077	0.138856	0.108876	0.0232742		0.0929487	0.0384615	0.0416667	0.0352564	0.0608974
																				0.0746009	0.00948317	0.293978	0.108266	0.194089		0.0426036	0.0189349	0.00749507	0.0938856	0.31716		0.0544872	0.0961538	0.105769	0.0641026	0.00320513
																				0.0575312	0.0502608	0.0146989	0.00790264	0.00679627		0.0157791	0.0311637	0.0276134	0.0315582	0.213412		0.0544872	0.0192308	0.112179	0.189103	0.125
																				0.0101154	0.0191244	0.0151731	0.0545282	0.385491		0.0706114	0.00552268	0.0828402	0.231953	0.3357		0.141026	0.144231	0.176282	0.153846	0.317308
																				0.000316106	0.00379327	0.0482061	0.0921448	0.0586376		0.0232742	0.00197239	0.0717949	0.166864	0.155424		0.176282	0.201923	0.227564	0.025641	0.298077
																				0.0614825	0.267899	0.367789	0.260471	0.345503		0.111243	0.203945	0.75069	0.778698	0.830375		0.025641	0.0544872	0.137821	0.173077	0.217949
																				0.0820294	0.472578	0.506243	0.334914	0.322902		0.060355	0.0351085	0.0161736	0.0240631	0.1286		0.13141	0.00320513	0.099359	0.211538	0.128205
																				0.0763395	0.00173858	0.132606	0.0442548	0.0695432		0.156607	0.0441815	0.271795	0.263116	0.380671		0.0641026	0.0384615	0.025641	0.0320513	0.099359
																				0.0273431	0.0556346	0.00173858	0.126758	0.201675		0.0418146	0.0575937	0.0406312	0.108481	0.281657		0.160256	0.214744	0.192308	0.108974	0.0512821
																				0.145409	0.0145409	0.0510511	0.00806069	0.290817		0.0548323	0.0879684	0.0358974	0.0287968	0.372387		0.0929487	0.173077	0.214744	0.237179	0.240385
																				0.0466256	0.119804	0.349929	0.489964	0.618144		0.0560158	0.100592	0.118738	0.16568	0.0591716		0	0.0384615	0.0384615	0.185897	0.208333
																				0.0617986	0.00252884	0.174016	0.0489964	0.557294		0.0327416	0.0548323	0.114004	0.145168	0.102959		0.25641	0.185897	0.163462	0.0128205	0.0448718
																				0.126126	0.250988	0.214636	0.165639	0.00505769		0.0627219	0.0276134	0.0213018	0.0524655	0.370414		0.0352564	0.0608974	0.0352564	0.0480769	0.0448718
																				0.104631	0.0472578	0.153469	0.15584	0.0246562		0.0343195	0.186193	0.172387	0.0500986	0.0556213		0.429487	0.413462	0.400641	0.230769	0.157051
																				0.00742848	0.147937	0.192666	0.0565829	0.174964		0.043787	0.0323471	0.0410256	0.00315582	0.0110454		0.102564	0.0929487	0.112179	0.0608974	0.128205
																				0.209894	0.213687	0.150466	0.16074	0.225225		0.00512821	0.0307692	0.207101	0.437081	0.482446		0.105769	0.134615	0.0641026	0.157051	0.400641
																				0.0350877	0.153311	0.260787	0.372056	0.361467		0.0161736	0.0161736	0.167653	0.342012	0.458383		0.208333	0.153846	0.125	0.099359	0.128205
																				0.0395132	0.048048	0.116011	0.187451	0.100205		0.0966469	0.0934911	0.0919132	0.0106509	0.0118343		0.0384615	0.0801282	0.0512821	0.349359	0.173077
																				0.0727833	0.0131184	0.080923	0.0921448	0.217323		0.0619329	0.0824458	0.205128	0.254043	0.218146		0.134615	0.163462	0.160256	0.182692	0.278846
																				0.0101154	0.154734	0.190928	0.198198	0.0771298		0.0512821	0.0579882	0.0485207	0.270217	0.235503		0.125	0.0512821	0.0416667	0.115385	0
																				0.0224435	0.0320847	0.0289237	0.0949897	0.367789		0.112821	0.0303748	0.153057	0.156213	0.0457594		0.0224359	0.102564	0.0673077	0.323718	0.461538
																				0.0339023	0.149913	0.265687	0.224198	0.0851114		0.0540434	0.0686391	0.0998028	0.0828402	0.0788955		0.0961538	0.0769231	0.0416667	0.185897	0.336538
																				0.074917	0.0783942	0.0813972	0.229177	0.247669		0.121105	0.0792899	0.0998028	0.173176	0.21144		0.355769	0.217949	0.195513	0.233974	0.179487
																				0.029951	0.0863758	0.157816	0.348664	0.636795		0.115187	0.122288	0.0828402	0.123471	0.1286		0.00320513	0.0192308	0.0608974	0.0160256	0.102564
																				0.0663822	0.108582	0.0757073	0.153153	0.391023		0.0110454	0.0386588	0.0118343	0.0220907	0.29428		0.25	0.362179	0.365385	0.294872	0.0544872
																				0.0652758	0.333966	0.348823	0.392445	0.5682		0.0366864	0.0650888	0.122682	0.289546	0.593294		0.141026	0.108974	0.0897436	0.115385	0.285256
																				0.0681208	0.244508	0.147147	0.109214	0.629366		0.0690335	0.0765286	0.0402367	0.100986	0.142801		0.099359	0.205128	0.230769	0.445513	0.400641
[truncated: 1,510 more rows]

## Sheet: Sfigure 4
Sfigure 4a	Mean lick rate (lick/s)							Sfigure 4b	Inter-lick interval (ms)									Sfigure 4c	Fraction of neurons modulated by delay in GLM (%)							Sfigure 4e	Decoding accuracy
[truncated: 102 more rows]

[truncated: 9 more sheets: Sfigure 5, Sfigure 6, Sfigure 7, Sfigure 8, Sfigure 9, Sfigure 10, Sfigure 11, Sfigure 12, Sfigure 14]
